# Supplementary material for: Taxonomy Complexity of Some Tyrrhenian Endemic Limonium Species Belonging to L. multiforme Group (Plumbaginaceae): New Insights from Molecular and Morphometric Analyses
Source: Plants (Basel). 2022 Nov 18;11(22):3163. doi: 10.3390/plants11223163 (PMC9693374; doi:10.3390/plants11223163)
Supplement: Supplementary file 1 [file plants-11-03163-s001.zip]

Archive with 4 entries (3 files):
- plants-1957475-supplementary/SupMat_Files S1-S3_Duilio et al_Limonium/
- plants-1957475-supplementary/SupMat_Files S1-S3_Duilio et al_Limonium/Supplementary Material File S1_Limonium ITS1+5.8+ITS2_104 taxa.fas
- plants-1957475-supplementary/SupMat_Files S1-S3_Duilio et al_Limonium/Supplementary Material File S2_Limonium_petBD+trnLF_99 taxa.fas
- plants-1957475-supplementary/SupMat_Files S1-S3_Duilio et al_Limonium/Supplementary Material File S3_CP_ML_tree.pdf
