# Supplementary material for: Taxonomy Complexity of Some Tyrrhenian Endemic Limonium Species Belonging to L. multiforme Group (Plumbaginaceae): New Insights from Molecular and Morphometric Analyses
Source: Plants (Basel). 2022 Nov 18;11(22):3163. doi: 10.3390/plants11223163 (PMC9693374; doi:10.3390/plants11223163)
Supplement: Supplementary file 1 [file plants-11-03163-s001.zip › plants-1957475-supplementary/SupMat_Files S1-S3_Duilio et al_Limonium/Supplementary Material File S1_Limonium ITS1+5.8+ITS2_104 taxa.fas]

>PLU514_semenovii
TGTCG-AAAACTGC-ACAG--TTAAGCCACAT--GTTAAC-TTG-TTTTTAA-----CC-
-A-TTCCATGTTGTTTG--TAGGAAG-GT-TGCCTTGG-------CTGCGTCCTACG---
AT-GACATG---AACAA-TTTTCGGCGCGGATTGCGTCAAGGAAAATGAACAT----TAA
CGTAAG-G-CTA----GCCC--TCTTGCTGCTG-TTTGGTTGCA-----TGGAGG--GTG
-TTGC----ATCGTTG-AA----ATAT---TTGG-TTTAATGACTCTCGGCAACGGATAT
CTCGGCTCTTGCATCGATGAAGAACGTAGCGAAATGCGATACTTGGTGTGAATTGCAGAA
TCCCGTGAACCATCGAGTCTTTGAACGCAAGTTGCGCCTGAAGCTATTTGGCTGAGGGCA
TGTCTTCCTGGGTGTC--ATACTTTGCGCTG--C-CCCTTCTCCC--TCCTACTGTGTGG
----ATGTGAG-GGGCGAAGATTGGTCTCCGATGTGT-C-TTGTGC-ACATAGGTGTCTT
AAACATGGAGC--T-TGATGCAGTGAGCACTG-TGATGATTGGTGG-TTGGATGGGCCT-
TTTGCCCTAGA----AG--CATC---TTGTCAGGAA--GTGCCGTGC-TAAG--TTGTCT
AGAATG-ATTTGAA-TT----GGTT--T--G-AATTCGA-TGT-GAATAGTTT--GCTAT
G-AT---TTGACAACAGTTG
>PLU539_piptopodum
TGTCG-AAAACTGC-ATAG--TTAAGCCACAT--GTTTAC-TTG-TTTTTAA-----CC-
-A-TTCCTTGTTGTTTG--TAGGAAG-GC-TGCCTTGG-------CTGCCTCCTACG---
AT-GACATG---AACAA-TTTTCGGCGCGGAATGCGTCAAGGAAAACAGTCA-T---TAA
CGTAA-GG-CTA----GCCCC-TCTTGCTGCTG-TTTGGTTGTC-----TTGAGG--GTG
-TTGC----ATCGTT-GAA----ATAT---TTGG-TTTAATGACTCTCGGCAACGGATAT
CTCGGCTCTTGCATCGATGAAGAACGTAGCGAAATGCGATACTTGGTGTGAATTGCAGAA
TCCCGTGAACCATCGAGTCTTTGAACGCAAGTTGCGCCTGAAGCTATTTGGCTGAGGGCA
CGTCTTCCTGGGTGTC--ATACTTTGCGCAG-CC-CCCCTCACCC--TTCCACACCGTGG
----ATGAGAG-GGGCGGAGATTGGTCTCCTATGTGA-C-TTGTGC-ACGTGGGTGTCTT
AAACATGGAGC--T-TGATGCAGTGAGCACTG-TGATGAATGGTGG-TTGGATGGGCCT-
TTTGCCCTAGA----AG--CATC---TTGTCAGGAA--GTGCCGTGT-CGAG--TTTGCT
CGGAGG-ATTTGAA-TA----GGTG--T--GAAATTATA-TGT-GAATAAATT--GCTAT
G-AT---TTGTCAACAGTCG
>PLU563_ferganense
TGTCG-AAAACTGC-ATAG--TTAAGCCACAT--GTTTAC-TTG-TTTTTAA-----CC-
-A-TTCCTTGTTGTTTG--TAGGAAG-GC-TGCGTTGG-------CTGCCTCCTATG---
AT-GACATG---AACAA-TTTTCGGCGCGGAATGCGTCAAGGAAAACAGTCA-T---TAA
CGTAA-GG-CTA----GCCCC-TCTTGCTGCTG-TTTGGTTGTC-----TTGAGG--GTG
-TTGC----ATCGTT-GAA----ATAT---TTGG-TTTAATGACTCTCGGCAACGGATAT
CTCGGCTCTTGCATCGATGAAGAACGTAGCGAAATGCGATACTTGGTGTGAATTGCAGAA
TCCCGTGAACCATCGAGTCTTTGAACGCAAGTTGCGCCTGAAGCTATTTGGCTGAGGGCA
CGTCTTCCTGGGTGTC--ATACTTTGCGCAG-CC-CCCCTCACCC--TTCCACAACGTGG
----ATGAGAG-GGGCGGAGATTGGTCTCCTATGTGA-C-TTGTGC-ACATGGGTGTCTT
AAACATGGAGC--T-TGATGCAGTGAGCACTG-TGATGAATGGTGG-TTGGATGGGCCT-
TTTGCCCTAGA----AG--CATC---TTGTCAGGAA--GTGCCGTGT-CGAG--TTTGCT
CGGAGG-ATTTGAA-TA----GGTT--T--G-AATTATA-TGT-GAATAAATT--GCTAT
G-AT---TTGTCAACAGTCG
>PLU579_michelsonii
TGTCG-AAAACTGC-ACAG--TTAAGCCACAT--GTTAAC-TTG-TTTTTAA-----CC-
-A-TTCCATGTTGTTTG--TAGGAAG-GT-TGCCTTGG-------CTGCGTCCTACG---
AT-GACATG---AACAATTTTTCGGCGCGGAATGCGTCAAGGAAAACGAACA-T---TAA
CGTAA-GG-CTA----GCCC--TCTTGCTGCTG-TTTGGTTGTA-----TGGAGG--GTG
-TTGC----GTCGTT-GAA----GTAT---TTGG-TTTAATGACTCTCGGCAACGGATAT
CTCGGCTCTTGCATCGATGAAGAACGTAGCGAAATGCGATACTTGGTGTGAATTGCAGAA
TCCCGTGAACCATCGAGTCTTTGAACGCAAGTTGCGCCTGAAGCTATTTGGCTGAGGGCA
TGTCTTCCTGGGTGTC--ATACTTTGCGCTG--C-CCCTTCTCCC--TCCTATTGTGTGG
----ATGAGAG-GGGCGAAGATTGGTCTCCTATGTGT-C-TCGTGC-ACACAGGTGTCTT
AAACGTGGAGC--T-TGATGTAGTGAGCACTG-TGATGATTGGTGG-TTGGATGGGCCT-
TTTGCCC-AGA----AG--CATC--TTTGTCAGGAA--GTGCCGTGC-TGAG-TTTTGCT
AGAACG-ATTTGAA-TT----GGTT--T--G-AATTCAA-TGT-GAATAAATT--GCTAT
G-AT---TTGACAACAGTTG
>PLU589_hoeltzeri
?????????????????????????GCCACAT--GTTAAC-TTG-TTTTTAG-----CC-
-A-TTCCATGTTGTTTT--TAGGACG-GT-TGCCTTGG-------CTGCGTCCTACG---
AT-GACATG---AACAATTTTTCGGCGCGGAATGCGTCAAGGAAAACGAACT-T---TAA
CGTAA-GG-CTA----GCCC--TCTTGCTGCTG-TTTGGTTGTA-----TGGAGG--GTG
-TTGC----ATCGTT-GAA----ATAT---TTGG-TTTAATGACTCTCGGCAACGGATAT
CTCGGCTCTTGCATCGATGAAGAACGTAGCGAAATGCGATACTTGGTGTGAATTGCAGAA
TCCCGTGAACCATCGAGTCTTTGAACGCAAGTTGCGCCTGAAGCTATTTGGCTGAGGGCA
TGTCTTCCTGGGTGTC--ATACTTTGCGCTG--C-CCCTTCTCCC--TCCTACTGGGTGG
----ATGAGAG-GGGCGAAGACTGGTCTCCTATGTGT-C-TCGTGC-ACATAGGTGTCTT
AAACGTGGAGC--T-TGATGTGGTGAGCACTG-TGATGATTGGTGG-TTGGATGGGCCT-
TTTGCCC-AGA----AGCACATC---TTGTCAGGAA--GTGCCGTGC-TGAG--TTTGCT
AGAATG-ATTTGAA-TT----GTTT--T--G-AATTCAA-TGT-GAATAAATT--GG???
????????????????????
>PLU641_Afrolimon_peregrinum
TGTCG-AAAACTGC-ACAG--TTAAGCCACAT--GTTAAC-TTG-TTTTTAA-----CC-
-ATTTCTATGTTGTTTT--ATGGAAG-GT-TGCCTTGG-------CTGCCCTCTACG---
AT-GACATG---AACAA-TTTTCGGCGCGGAATGCGTCAAGGAATACGAACG-T---TAA
CGTAA-GG-CTA--TGGCCCC-TCTTGCAGCTG-TTTGGTTGTA-----TTGAGG--GTG
-TTGC----ATCGTT-GAA----ATAT---TTGG-TTTAATGACTCTCGGCAACGGATAT
CTCGGCTCTTGCATCGATGAAGAACGTAGCGAAATGCGATACTTGGTGTGAATTGCAGAA
TCCCGTGAACCATCGAGTCTTTGAACGCAAGTTGCGCCTGAAGCTATTTGGCTGAGGGCA
CGTCTTCCTGGGTGTC--ATACTTTGCGTTG--C-CCCTCCACCC--TCCTACTGGGTGG
----ATGAGAG-GGGCGGAGATTGGTCTCCTATGTGC-C-TTG-GC-ACGTGGGTGTCTT
AAACATGGAGC--T-TGATGTAGTGAGCACTA-TGATGATCGGTGG-TTGGATGGGCCT-
TTTGCCCTAGA----AG--CATC---TTATCAGGAA--GTGTCGTGC-TGAG--TTTGGT
AGGAGG-ATTTGAA-TT----GGTT--T--G-AATTCTA-TGG-CAATAAACT--GCTAT
G-AT---TGGTCAATAGTTG
>PLU560_dichroanthum
TGTCG-AAAACTGC-ACAG--TTAAGCCACAT--GTTAAC-TTG-TTTTTAA-----CC-
-A-TTCCATGTTGTTTG--TAGGAGG-GT-TGCCTTGG-------CTGCGTCCTACG---
AT-GACATG---AACAATTTTTCGGCGCGGAATGCGTCAAGGAAAACGAACA-T---TAA
CGTAA-GG-CTA----GCCC--TCTTGCTGCTG-TTTGGTTGTA-----TGGAGG--GTG
-TTGC----ATCGTT-GAA----GTAT---TTGG-TTTAATGACTCTCGGCAACGGATAT
CTCGGCTCTTGCATCGATGAAGAACGTAGCGAAATGCGATACTTGGTGTGAATTGCAGAA
TCCCGTGAACCATCGAGTCTTTGAACGCAAGTTGCGCCTGAAGCTATTTGGCCGAGGGCA
TGTCTTCCTGGGTGTC--ATACTTTGCGCTG--C-CCCTTCTCCC--TCCTACCGTGTGG
----ATGAGAG-GGGCGAAGATTGGTCTCCTATGTGT-C-TCGTGC-ACACAGGTGTCTT
AAACGTGGAGC--T-TGATGTAGCGAGCACTG-TGATGATTGGTGG-TTGGATGGGCCT-
TTTGCCC-AGA----AG--CATC--TTTGTCAGGAA--GTGCCGTGC-TGAG--TTTGCT
AGAATG-ATTTGAA-TT----GGTT--T--G-AATTCAA-TGT-GAATAAATT--GCTAT
G-AT---TTGACAACAGTTG
>PLU536_chrysocomum
TGTCG-AAAACTGC-ACGG--TTAAGCCACAT--GTTAAC-TTG-TTTTTAA-----CC-
-A-TTCCATGTTGTTTG--TAGGAAG-GT-TGCCTTGG-------CTGCGTCCTATG---
AT-GACATG---AACAATTTTTCGGCGCGGAATGCGTCAAGGAAAATGAACA-T---TAA
CGTAA-GG-CTA----GCCC--TCTTGCTGCTG-TTTGGTAGTA-----TGGAGG--GTG
TTTGC----ATCGTT-GAA----ATAT---TTGG-TTTAATGACTCTCGGCAACGGATAT
CTCGGCTCTTGCATCGATGAAGAACGTAGCGAAATGCGATACTTGGTGTGAATTGCAGAA
TCCCGTGAACCATCGAGTCTTTGAACGCAAGTTGCGCCTGAAGCTATTTGGCTGAGGGCA
TGTCTTCCTGGGTGTC--ATACTTTGCGCTG--C-CCCTTCTCCC--TCCTACTGTGTGG
----ATGAGAG-GGGCGAAGATTGGTCTCCTATGCGT-C-TCGTGC-ACATAGGTGTCTT
AAACATGGAGC--T-TGATGTAGTGAGCACTG-TGATGATTGGTGG-TTGGATGGGCCT-
TTTGCCC-AGA----AG--CACA-TATTGTCAGGAA--GTGCCGTGC-TGAG--TTTGCT
AGAATG-ATTTGAA-TT----GGTTTGT--G-AATTCAA-TGT-GAATAAATT--GCTAT
G-AT---TTGACAACAGTTG
>PLU571_kashgaricum
TGTCG-AAAACTGC-ACAG--TTAAGCCACAT--GTTAAC-TTG-TTTTTAG-----CC-
-A-TTCCATGTTGTTTT--TAGGACG-GT-TGCCTTGG-------CTGCGTCCTACG---
AT-GACATG---AACAATTTTTCGGCGCGGAATGCGTCAAGGAAAACGAACT-T---TAA
CGTAA-GGCCTA----GCCC--TCTTGCTGCTG-TTTGGTTGTA-----TGGAGG--GTG
-TTGC----ATCGTT-GAA----ATAT---TTGG-TTTAATGACTCTCGGCAACGGATAT
CTCGGCTCTTGCATCGATGAAGAACGTAGCGAAATGCGATACTTGGTGTGAATTGCAGAA
TCCCGTGAACCATCGAGTCTTTGAACGCAAGTTGCGCCTGAAGCTATTTGGCTGAGGGCA
TGTCTTCCTGGGTGTC--ATACTTTGCGCTG--C-CCCTTCTCCC--TCCTACTGGGTGG
----ATGAGAG-GGGCGAAGACTGGTCTCCTATGTGT-C-TCGTGC-ACATAGGTGTCTT
AAACGTGGAGC--T-TGATGTGGTGAGCACTG-TGATGATTGGTGG-TTGGATGGGCCT-
TTTGCCC-AGA----AG--CACA-TCTTGTCAGGAA--GTGCCGTGC-TGAG--TTTGCT
AGAATG-ATTTGAA-TT----GTTT--T--G-AATTCAA-TGT-GAATAAATT--GCTAT
G-AT---TTGACAACAGCTG
>PLU635_flexuosum
TGTCG-AAAACTGC-ACAG--TTAAGCCACAT--GTTAAC-TTG-TTTTTAA-----CC-
-A-TTCCATGTTGTTTG--TAGGAAG-GT-TGCCTTGG-------CTGCCTCCTACG---
AT-TACATG---AACAA-TTTTCGGCGCGGAATGCGTCAAGGAAAACGGACA-T---TAA
CGTAA-GG-CTA----GCCC--TCTTGCTGCTC-TTTGGTTGTA-----TGGAGG--GTG
-TTGC----ATCGTT-GAA----ATAT---TTGG-TTTAATGACTCTCGGCAACGGATAT
CTCGGCTCTTGCATCGATGAAGAACGTAGCGAAATGCGATACTTGGTGTGAATTGCAGAA
TCCCGTGAACCATCGAGTCTTTGAACGCAAGTTGCGCCTGAAGCTATTTGGCTGAAGGCA
TGTCTTCCTGGGTGTC--ATACTTTGCGCTG--C-CCCTTCTCCC--TCCTGCTGTGTGG
----ATGAGAG-GGGCGAAGATTGGGCTCCTATGTGT-C-TTGTGC-ACATAGGTGTCTT
AAACATGGAGC--T-TGATGTAGTGAGCACTG-TGATGATTGGTGG-TTGGATGGGCCA-
TTTGCCCTAGA----AG--CATC---TTGTCAGGAA--GTGCCGTGC-TGAG--TTTGCT
AGGAGG-ATTTGAA-TT----GGTT--T--G-AATTCAA-TGT-GAATAAATT--GCTAT
G-AT---TTGACAACAGTTG
>QLN1_nudum
TGTCG-AAAACTGC-ACAG--TTAAGCCACAT--GTTAAC-TTG-TTATTAA-----CC-
-A-TTCCATGTTGTTTG--TAGGAAG-GT-TGCCTTGG-------CTCCGTCGTACG---
AT-GACATG---AACAATTTTTCGGCGCGGAATGCGTCAAGGAAAACCAACA-T---TAA
CGTAA-GG-CTA----GCCC--TCTTGCTGCTG-TTTGGTTGTATGGAGTGGAGG--GTG
-TTGC----ATCGTT-GAA----ATAT---ATGG-TTAAATGACTCTCGGCAACGGATAT
CTCGGCTCTTGCATCGATGAAGAACGTAGCGAAATGTGATACTTGGTGTGAATTGCAGAA
TCCCGTGAACCATCGAGTCTTTGAACGCAAGTTGCGCCTGAAGCTATTTGGCTGAGGGCA
TGTCTTCCTGGGTGTC--ATACTTTATGCTG--C-CCCTTCTCCC--TCCAACTGTGTGG
----ATGAGAG-GGGCGAAGATTGGTCTCCTATGTGT-CCCCGTGC-ACATAGGTGTCTT
AAACATGGAGC--T-TGATGTAGTGAGCACTG-TGATGATTGGTGG-TTGGATGGGCTT-
TTTGCCC-AGA----AG--CATC---TTGTCAGGAA--GTGCCGTGC-TGAG-TTTTGCT
AGAATG-ATTTGAA-TT----GGTT--T--G-AATTCAA-TGT-GAATAAATT--GCTAT
G-AT---TTGACAACAGTTG
>PLU592_myrianthum
TGTCG-AAAACTGC-ACGC--TTAAGCCACACAAGCTAAC-TTGTTTTTTAA-----AA-
-A-TTCCTTGTTGTTTG--TAGGAAG-GT-TGCCTTGG-------CTGCCTCCTGCG---
AT-GACATG---AAAAA-ATTTCGGCGCGGAATGCGTCAAGGAAAATAGACA-T---TAA
TG-AA-GG-CTA----GCCC--TCTTGTTGCTG-TTTTGTTGCA-----TTTAGG--GTG
-TTGC----GTCGTT-GAA----ATATAT-TTGG-TTGAATGACTCTCGGCAACGGATAT
CTCGGCTCTTGCATCGATGAAGAACGTAGCGAAATGCGATACTTGGTGTGAATTGCAGAA
TCCCGTGAACCATCGAGTCTTTGAACGCAAGTTGCGCCTGAAGCTATTTGGCTGAGGGCA
CGTCTTCCTGGGTGTC--ATTCTCTGCGCTG--C-CCCTTCACCC--TCCTATTGTGTTG
----ATGTGAGTGGGCGGAGATTGGTCTCCTATGTGT-C-TTGCGC-ACATGGGTGTCTT
AAACACGGAGC--T-TGATGTAGTGAGCACTC-TGATGATCGGTGG-TTGAATGGGCCT-
TTAGCCCTAGA----AG--CATC---TTGTCAGGAA--GTGTCGTGC-TGAG--ATTGCT
ACGAGG-ATTTGAA-TT--GGGGTT--T--G-AAATCAA-TGT-GAATAAATT--GGTAT
G-AT---TTGTCAACAGTTG
>X9_L_otolepis
?????????ACTGC-ACGC--TTAAGCCACACAAGCTAAC-TTGTTTTTTAA-----AA-
-A-TTCCTTGTTGTTTG--TAGGAAG-GT-TGCCTTGG-------CTGCCTCCTGCG---
AT-GACATG---AAAAA-ATTTCGGCGCGGAATGCGTCAAGGAAAATAGACA-T---TAA
TG-AA-GG-CTA----GCCC--TCTTGTTGCTG-TTTTGTTGCA-----TTTAGG--GTG
-TTGC----GTCGTT-GAA----ATATAT-TTGG-TTGAATGACTCTCGGCAACGGATAT
CTCGGCTCTTGCATCGATGAAGAACGTAGCGAAATGCGATACTTGGTGTGAATTGCAGAA
TCCCGTGAACCATCGAGTCTTTGAACGCAAGTTGCGCCTGAAGCTATTTGGCTGAGGGCA
CGTCTTCCTGGGTGTC--ATTCTCTGCGCTG--C-CCCTTCACCC--TCCTATTGTGTTG
----ATGTGAGTGGGCGGAGATTGGTCTCCTATGTGT-C-TTGCGC-ACATGGGTGTCTT
AAACACGGAGC--T-TGATGTAGTGAGCACTC-TGATGATCGGTGG-TTGAATGGGCCT-
TTAGCCCTAGA----AG--CATC---TTGTCAGGAA--GTGTCGTGC-TGAG--ATTGCT
ACGAGG-ATTTGAA-TT--GGGGTT--T--G-AAATCAA-TGT-GAATAAATT--GGTAT
G-AT---TTGTCAACAGTTG
>GLsp3_iconium
TGTCG-AAAACTGC-ACGT--TTAAGCCACACATGCTAAC-TTGTTTTTTAA-----AA-
-A-TTCCTTGTTGTTTG--TAGGAAG-GT-TGCCTTGG-------CTGCCTCCTATG---
AT-GACATG---AAAAA-ATTTCGGCGCGGAATGCGTCAAGGAAAATAGACA-T---TAA
TG-AA-GG-CTA----GCCC--TC-TGTTGCTG-TTTTGTTGCA-----TTTAGG--GTG
-TTGC----GTCGTT-GAA----ATATAT-TTGG-TTGAATGACTCTCGGCAACGGATAT
CTCGGCTCTTGCATCGATGAAGAACGTAGCGAAATGCGATACTTGGTGTGAATTGCAGAA
TCCCGTGAACCATCGAGTCTTTGAACGCAAGTTGCGCCTGAAGCTATTTGGCTGAGGGCA
CGTCTTCCTGGGTGTC--ATTCTCTGCGCTG--C-CCCTTCACCC--TCCTACTGTGTTG
G---ATGTGAGTGGGCGGAGATTGGTCTCCTATGTGT-C-TTGCGC-ACATGGGTGTCTT
AAACACGGAGC--T-TGATGTAGTGATCACTG-TGATGATCGGTGG-TTGAATGGGCCT-
TTAGCCCTAGA----AG--CATC--TTTGTCAGGAA--GTGTCGTGC-TGAG--ATTGCT
ACAAGG-ATTTGAA-TT----GGTT--T--G-AAATCAG-TGT-GAATAAATT--GGTAG
G-AT---TAGTCAACAGT-G
>PLU583_bellidifolium
TGTCG-AAAACTGC-ACGT--TTAAGCCACACATGCTAAC-TTGTTTTTTAA-----AA-
-A-TTCCTTGTTGTTTG--TAGGAAG-GT-TGCCTTGG-------CTGCCTCCTATG---
AT-GACATG---AAAAA-ATTTCGGCGCGGAATGCGTCAAGGAAAATAGACA-T---TAA
TG-AA-GG-CTA----GCCC--TCTTGTTGCTG-TTTTGTTGCA-----TTTAGG--GTG
-TTGC----GTCGTT-GAA----ATATAT-TTGG-TTGAATGACTCTCGGCAACGGATAT
CTCGGCTCTTGCATCGATGAAGAACGTAGCGAAATGCGATACTTGGTGTGAATTGCAGAA
TCCCGTGAACCATCGAGTCTTTGAACGCAAGTTGCGCCTGAAGCTATTTGGCTGAGGGCA
CGTCTTCCTGGGTGTC--ATTCTCTGCGCTG--C-CCCTTCACCC--TCCTACTGTGTTG
----ATGTGAGTGGGCGGAGATTGGTCTCCTATGTGT-C-TTGTGC-ACATGGGTGTCTT
AAACACGGAGC--T-TAATGTAGTGATCACTG-TGATGATCGGTGG-TTGAATGGGCCT-
TTAGCCCTAGA----AG--CATC--TTTGTCAGGAA--GTGTCGTGC-TGAGATTTTGCT
ACAAGG-ATTTGAA-TT----GGTT--T--G-AAATCAG-TGT-GAATAAATT--GGTAC
G-AT---TAGTCAACAGTTG
>PLU526_tamaricoides
TGTCG-AAAACTGC-ACGT--TTAAGCCACACATGCTAAC-TTGTTTTTTAA-----AA-
-A-TTCCTTGTTGTTTG--TAGGAAG-GT-TGCCTTGG-------CTGCCTCCTATG---
AT-GACATG---AAAAA-ATTTCGGCGCGGAATGCGTCAAGGAAAATAGACA-T---TAA
TG-AA-GG-CTA----GCCC--TC-TGTTGCTG-TTTTGTTGCA-----TTTAGG--GTG
-TTGC----GTCGTT-GAA----ATATAT-TTGG-TTGAATGACTCTCGGCAACGGATAT
CTCGGCTCTTGCATCGATGAAGAACGTAGCGAAATGCGATACTTGGTGTGAATTGCAGAA
TCCCGTGAACCATCGAGTCTTTGAACGCAAGTTGCGCCTGAAGCTATTTGGCTGAGGGCA
CGTCTTCCTGGGTGTC--ATTCTCTGCGCTG--C-CCCTTCACCC--TCCTACTGTGTTG
G---ATGTGAGTGGGCGGAGATTGGTCTCCTATGTGT-C-TTGCGC-ACATGGGTGTCTT
AAACACGGAGC--T-TGATGTAGTGATCACTG-TGATGATCGGTGG-TTGAATGGGCCT-
TTAGCCCTAGA----AG--CATC--TTTGTCAGGAA--GTGTCGTGC-TGAG--ATTGCT
ACAAGG-ATTTGAA-TT----GGTT--T--G-AAATCAG-TGT-GAATAAATT--GGTAC
G-AT---TAGTCAACAGTTG
>GLb1_caspium
TGTCG-AAAACTGC-ACGT--TTAAGCCACACATGCTAAC-TTGTTTTTTAA-----AA-
-AATTCCTTGTTGTTTG--TAGGAAG-GT-TGCCTTGG-------CTGCCTCCTATG---
AT-GACATG---AAAAA-ATTTCGGCGCGGAATGCGTCAAGGAAAATAGACA-T---TAA
TG-AA-GG-CTA----GCCC--TCTTGTTGCTG-TTTTGTTGCA-----TTTAGG--GTG
-TTGC----GTCGTT-GAA----ATATAT-TTGG-TTGAATGACTCTCGGCAACGGATAT
CTCGGCTCTTGCATCGATGAAGAACGTAGCGAAATGCGATACTTGGTGTGAATTGCAGAA
TCCCGTGAACCATCGAGTCTTTGAACGCAAGTTGCGCCTGAAGCTATTTGGCTGAGGGCA
CGTCTTCCTGGGTGTC--ATTCTCTGCGCTG--C-CCCTTCACCC--TCCTACTGTGTTG
----ATGTGAGTGGGCGGAGATTGGTCTCCTATGTGT-C-TTGCGC-ACATGGGTGTCTT
AAACACGGAGC--A-TGATGTAGTGATCACTG-TGATGATCGGTGG-TTGAATGGGCCT-
TTAGCCCTAGA----AG--CATC--TTTGTCAGGAA--GTGTCGTGT-TGAG--ATTGCT
ACAAGG-ATTTGAA-TT----GGTT--T--G-AAATCAG-TGT-CAATAAATT--GGTAC
G-AT---TAGTCAACAGTTG
>QLR2_reniforme
TGTCG-AAAACTGC-ACGC--TTAAGCCACACATGCTAAC-TTGTTTTTTTA-----AA-
-AATTCCTTGCTGTTTG--TAGGAAG-GC-TGCCTTGG-------CTGCCTCCTGTG---
AC-GACATG---AAAAA-ATTTCGGCGCGGAATGCGTCAAGGAAAATAGACA-T---TAA
TG-AA-GG-CTA----GCCC--TCTTGTTGCTG-TTTTGTTGCG-----TTTAGG--GTG
-TCGC----GTCGTT-GAA----ATATAT-TTGG-TTGAATGACTCTCGGCAACGGATAT
CTAGGCTCTTGCATCGATGAAGAACGTAGCGAAATGCGATACTTGGTGTGAATTGCAGAA
TCCCGTGAACCATCGAGTCTTTGAATGCAAGTTGCGCCTCAAGCTATTTGGCTGAGGGCA
CGTCTTCCTGGGTGTC--ATTCTCTGCGCTG--C-CCCTTCACCC--TCCTACTGTGTTG
----ATGTGAGTGGGCGGAGATTGGTCTCCTATGTGT-CTTTGCGC-ACATGGGTGTCTT
AAACACGGAGCTTTTTGATGTAGTGAGCACTG-TGATGATCGGTGG-TTGATTGGGCCT-
TTAGCCCTAGA----AG--CAGA---TTGTCAGGAA--GTGTTGTGC-TGAG--ATTGCT
ACGAGG-ATTTGAA-TT--GGGGTT--T--G-AAATCAA-TGT-GAATAAATT--GGTAT
G-A----TTGTCAACAGTTG
>QLP3_perfoliatum
TGTCG-AAAACTGC-ACGT--TTAAGCCACACATGCTAAC-TTGTTTTTTAA-----AA-
-A-TTCCTTGTTGTTTG--TAGGAAG-GT-TGCCTTGG-------CTGCCTCCTGCG---
AT-GACATG---AAAAA-ATTTCGGCGCGGAATGCGTCAAGGAAAATAGACA-T---TAA
TG-AA-GG-CTA----GCCC--TATTGTTGCTG-TTTTGTTGCA-----TTTAGG--GTG
-TTGC----GTCGTT-GAA----ATATAT-TTGG-TTGAATGACTCTCGGCAACGGATAT
CTCGGCTCTCGCATCGATGAAGAACGTAGCGAAATGCGATACTTGGTGTGAATTGCAGAA
TCCCGTGAACCATCGAGTCTTTGAACGCAAGTTGCGCCTGAAGCTATTTGGCTGAGGGCA
CGTCTTCCTGGGTGTC--ATTCTCTGCGCTG--C-CCCTTCACCC--TCCTACTGTGTCG
----ATGTGAGTGGGCGGAGATTGGTCTCCTATGTGT-C-TTGCGC-ACATGGGTGTCTT
AAACACGGAGC--T-TGATGTGGTGAGCACTG-TGATGATCGGTGG-TTGAATGGGCCT-
TTAGCCCTAGA----AG--CATC--TTTGTCAGGAA--GTGTCGTGC-TGAG--ATTGCT
ACAAGG-ATTTGAA-TT----GGTT--T--G-AAATCAT-TGT-GAATAAATT--GGTAT
G-AT---TAGTCAACAGTTG
>PLU595_lobinii
TGTCGAAAAACTGC-ACAG--TCAATCCACAT--GTTAAC-TTG-TTTTTAA-----CC-
-T-TTCCTTGTTGTTTG--TAGGAAG-GT-TGCCTTGG-------CTTCCTCCTCTT---
AT-GACATG---AACAA-TTTTCGGCGCGGAATGCGTCAAGGATTACAGACA-T---TAA
CGTTT-GG-CTATATAGCCC--TCTTGCTTCTG-TTTGGTTGTA-----TTGAGG--GTG
-TTGC----GTCGTT-GCA----GTAA---TTGG-TTAAATGACTCTCGGCAACGGATAT
CTCGGCTCTTGCATCGATGAAGAACGTAGCGAAATGCGATACTTGGTGTGAATTGCAGAA
TCCCGTGAACCATCGAGTCTTTGAACGCAAGTTGCGCCTGAAGCTATTTGGCAGAGGGCA
CGTCTTCCTGGGTGTC--ATACTTTGCGCTG--C-CCCTTCACCT--TCCTATTGGGTCG
----ATGAGAG-GGGCGGAGATTGGTCTCCTATGTGT-C-TTGGGC-ACATGGGTGTCTT
AAACATGGAGC--T-CGATGCATCGAGCACTG-TGACGATTGGTGG-TTGGA-GGGCCT-
TTTGCCCTAGA----AG--CATC---TTGTCATGAA--GTGCAGTGC-TGAG--TTTCCT
GCGAGG-ATTTGAA-TT----GGTA--T--G-AGTTCTA-TGT-GAATAAATT--GCTAT
G-AT---TTGCCAACAGTTG
>PLU629_braunii
TGTCGAAAAACTGC-ACAG--TCAAGCCACAT--GTTAAC-TTG-TTTTTAA-----CC-
-A-TTCCCTGTTGTTTG--TAGGAAG-GT-TGCCTTGG-------CTTCCTCCTCTT---
AT-GACATG---AACAA-TTTTCGGCGCGGAATGCGTCAAGGATTATAGACA-T---TAA
CGTTT-GG-CTATATAGCCC--TCTTGCTTCTG-TTTGGTTGTA-----CTGAGG--GTG
-TTGC----GTCGTT-GAA----GTAA---TCGG-TTTAATGACTCTCGGCAACGGATAT
CTCGGCTCTTGCATCGATGAAGAACGTAGCGAAATGCGATACTTGGTGTGAATTGCAGAA
TCCCGTGAACCATCGAGTCTTTGAACGCAAGTTGCGCCTGAAGCTATTTGGCTGAGGGCA
CGTCTTCCTGGGTGTC--ATACTTTGCGCTG--C-CGCTTCACCT--TCCTACTGGGTAG
----AGGAGAG-GGGCGGAGATTGGTCTCCTATGTGT-C-TTGGGC-ACATGGGTGTCTT
AAACATGGAGC--T-CAATGCATCGAGCACAG-TGATGATTGGTGG-TTGGA-GGGCCT-
TTTGCCCTAGA----AG--CATC---TTGTCATGAA--GTGTTGTGC-TGAG--TTTCCT
GTGAGG-ATTTGAA-TT----GGTA--T--G-AATCCTA-TGT-GAATAAATT--GCTAT
G-AT---TTGCCAACAGTTG
>PLU576_insigne
TGTTG-AAAACTGC-ATAG--TGAAGCCACAT--GTTAAC-TTGTTTTCTAA-----AC-
-T-TCCCTTGCTGTTGG--TAGGAGG-TT-TGCCTTGG-------CTCCCTCTTACG---
AT-GGCATG---AACAC-TTTTCGGCGCGGAATGCGTCAAGGAAAACATACA-T---TAA
CGT-A-AGCCTA----GCC--TTTTTGCTGCCG-TTTGGTTGTG-----TTGAAG--GTG
-TTGG----GTCGTT-GAA----ATAT---TAGG-TTTAATGACTCTCGGCAACGGATAT
CTCGGCTCTTGCATCGATGAAGAACGTAGCGAAATGCGATACTTGGTGTGAATTGCAGAA
TCCCGTGAACCATCGAGTATTTGAACGCAAGTTGCGCCTGAAGCTATTTGGCTAAGGGCA
CGTCTTCCTGGGTGTC--ATACATTGCGCTG--CTCCCTTCACCC--TCCTATTTTGAGG
----ACGAGAG-GGGCGGAGATTGGCCTCCTATGTGT-C-TTGCGC-ACATGGCTGTCTT
AAACATGAAGC--T-TGATGTAGTGAGCACTG-TGATGATCGGTGG-TTGGATGGGCTT-
TTCGCCCAAGA----AG--CATCATGATGTCAGGAA--GTGTCGTGT-TGAG--TTTGCT
TGGAGGAATTTGAA-TT----GGTT--T--A-AAATTGA-TGT-GAATAAATT--GCTAT
G-AT---TTG--A???????
>PLU522_echioides
TGTTG-AAAACTGC-ACAG--TTAAGCCACAT--GTTAAC-TTGTTTTATAA-----CC-
-T-TTCCTTGCTGCTGG--TAGGAAG-GT-TGCCTTGG-------CTCCCTCCTACC---
AT-GGCATG---AACAA-TTTTCGGCGCGGAATGCGTCAAGGAAAACGTACG-T---TAA
CGTAA-AGCCTA----GCCC--TAATGCTGCCG-TTTGGCTGTG-----TCTAGG--GTT
-TTGG----GTTGTT-GAG--------------C-TTTAACGACTCTCGGCAACGGATAT
CTCGGCTCTTGCATCGATGAAGAACGTAGCGAAATGCGATACTTGGTGTGAATTGCAGAA
TCCCGTGAACCATCGAGTCTTTGAACGCAAGTTGCGCCTGAAGCTATTTGGCTGAGGGCA
CGTCTTCCTGGGTGTC--ATACATCGTGCTG--C-CCCCTCACCC--TCCAATTCTGTGG
----ATGAGTG-GGGCGGAGATTGGTCTCCTATGTGT-C-TTGTGC-ACATGGTTGACTT
AAACATGGAGC--T-CGACGTAGTGAGCACTG-TGATGATCGGTGG-TTGGATGGGCCT-
TGCGCCCAAGA----AG--CATC---ATGTCATGTA--GTGTTGCGT-TGAG--TTTGCT
AGTATG-ATTTGAA-TT----GGTT--T--G-AGATCGA-TGC-GAATAGATT--GCTAT
G-AT---TTGTCAACAGTTG
>PLU573_avei
TGTTG-AAAACTGC-ACAG--TTAAGCCACAT--GTTAAC-TTGTTTTATAA-----CC-
-T-TTCCTTGCTGCTGG--TAGGAAG-GT-TGCCTTGG-------CTCCCTCCTACC---
AT-GGCATG---AACAA-TTTTCGGCGCGGAATGCGTCAAGGAAAACGTACG-T---TAA
CGTAA-AGCCTA----GCCC--TAATGCTGCCG-TTTGGCTGTG-----TCTAGG--GTT
-TTGG----GTTGTT-GAG--------------C-TTTAACGACTCTCGGCAACGGATAT
CTCGGCTCTTGCATCGATGAAGAACGTAGCGAAATGCGATACTTGGTGTGAATTGCAGAA
TCCCGTGAACCATCGAGTCTTTGAACGCAAGTTGCGCCTGAAGCTATTTGGCTGAGGGCA
CGTCTTCCTGGGTGTC--ATACATCGTGCTG--C-CCCCTCACCC--TCCAATTCTGTGG
----ATGAGTG-GGGCGGAGATTGGTCTCCTATGTGT-C-TTGTGC-ACATGGTTGACTT
AAACATGGAGC--T-CGACGTAGTGAGCACTG-TGATGATCGGTGG-TTGGATGGGCCT-
TGCGCCCAAGA----AG--CATC---ATGTCATGTA--GTGTTGCGT-TGAG--TTTGCT
AGTATG-ATTTGAA-TT----GGTT--T--G-AGATCGA-TGC-GAATAGATT--GCTAT
G-AT---TTGTCAACAGTTG
>PLU621_cylindrifolium
TGTCG-AAAGCTGC-ACGGTTTTAAGCCACTT--GTTAAC-TTG-TTTTTAA-----CT-
-T-TTCCTTGTTATTGT--TGGGAAG-GT-TGCCCTAA-------TAGCCTCCCACC---
AT-GACATG---AACAA-TTTTCGGCGCGGAATGCGTCAAGGAGTATGGACA-T---TGA
CATAA-GA-CTA----GCCC--TCTTGCTGCCGTTTTGGTTGTG-----TTGAGGGTGTT
-TCGC----ATTGTT-GAA----GTTT---TTGG-TTTAATGACTCTCGGCAACGGATAT
CTCGGCTCTTGCATCGATGAAGAACGTAGCGAAATGCGATACTTGGTGTGAATTGCAGAA
TCCCGTGAACCATCGAGTCTTTGAACGCAAGTTGCGCCTGAAGCTATTTGGCTGAGGGCA
CGTCTTCCTGGGTGTC--ATACTTTGCGTCG--C-CCCCTTACCC--TCCTATCATGCGG
----ATGAGAG-GGGCGGAGATTGGTCTCCTATGTGT-C-TTGCGC-ACATGGGTGTCTT
AAACGTGGAGC--T-TGATG-AGTGAGCACTGTTGATGATCGGTGG-TTGGATGGGCCG-
TGCGCCGTAGA----AG--CATC---TTGTCAGGAA--GTGCCGCTC-CGAG--TTTGCT
CGCTGG-ATTTGAA-TT----GGTT--T--G-AATTCTA-GGT-GAATAAA----ACTAT
G-AT---CCGTCAACAGGTG
>PLU500_stocksii
TGTCG-AAAGCTTC-ACAG--TTAAGCCACTT--GTTAAC-TTG-TTTTTAA-----CT-
-T-TTCCTTGTTATTGG--TGGGAAG-GT-TGCCCCGG-------TAGCCTCCCACC---
AT-GACATG---AACAA-TTTTCGGCGCGGAATGCGTCAAGGAGTATGGACA-T---TGA
TGTAA-GA-CTA----GCCC--TCTTGCTGCCG-TTTGGTTGTG-----TTGAGGGTGTT
-TCGC----ATCGTT-GAA----GTTT---TTGG-TCTAATGACTCTCGGCAACGGATAT
CTCGGCTCTTGCATCGATGAAGAACGTAGCGAAATGCGATACTTGGTGTGAATTGCAGAA
TCCCGTGAACCATCGAGTCTTTGAACGCAAGTTGCGCCTGAAGCTATTTGGCTGAGGGCA
CGTCTTCCTGGGTGTC--ATACTTTGTGTTG--C-CCCCTTACCC--TCATAGCATGCGG
----ATGAGAG-GGGCGGAGATTGGTCTCCTATGTGT-C-TTGCGC-ACATGGGTGTCTT
GAATGTGGAGC--T-TCATG-AGTGAGCACTGTTGATGATCGGTGG-TTGGATGGGCGT-
TGCGCCCTAGA----AG--CATC---TTGTTAGGAAGTGTGCCGCTC-TGAG--TTTGCT
AGCTGG-ATTTGAA-TT----GGTT--T--G-AATTCTA-GGT-GAATAAA----ACTAT
G-AA---TCGTCAACAGGTG
>PLU646_sarcophyllum
TGTCG-AAAGCTGC-ACAG--TTAAGCCACTT--GTTAAC-TTGTTTTTTAA-----CT-
-T-CTCCTTGTTATTGG--TGGGAAG-GC-CGCCCCGG-------TAGCCTCGCACC---
AT-GACATG---AACAA-TTTTCGGCGCGGAATGCGTCAAGGAGTAAGGACA-T---TGR
TGTAA-GA-CAA----GCCC--TCTCGCTGCCG-TTTGGTTGTG-----TTGAGGGTGTT
-TCGC----ATCGTT-GAA----GTTT---TTGG-TCTAATGACTCTCGGCAACGGATAT
CTCGGCTCTTGCATCGATGAAGAACGTAGCGAAATGCGATACTTGGTGTGAATTGCAGAA
TCCCGTGAACCATCGAGTCTTTGAACGCAAGTTGCGCCTGAAGCTATTCGGCTGAGGGCA
CGTCTTCCTGGGTGTC--ATACTTTGTGTTG--C-CCCCTTACCC--TCCTATCATGCGG
----ATGAGAG-GGGCGGAGATTGGTCTCCTATGTGT-C-TTGCGC-ACATGGGTGTCTT
GAATGTGGAGC--T-TCATG-AGTGAGCACTGTTGATGATCGGTGG-TTGGATGGGCCC-
TGCGCCCTAGAAGA-AG--CATC---TTGTTAGGAA--GTGTCGCTC-TGAG--TTTGCT
AGCTGG-ATTTGAA-TT----GGTT--T--G-AATTCTA-GGT-GT??????????????
????????????????????
>QLA1_axillare
TGTCG-AAAGCTGC-ACAG--TTAAGCCACTT--GTTAAC-CTGTTTTTTAA-----CT-
-T-CTCCTTGTTACTGG--TGGGAAG-GC-CGCCCCGG-------CAGCCTCGCACC---
AT-GACATG---AACAA-TTTTCGGCGCGGAATGCGTCAAGGAGTATGGACA-T---TGA
TGTAA-GA-CTA----GCCC--TCTTGCTGCCG-CTTGGTTGTG-----TTGAGGGTGTT
-TCGC----ATCGTT-GAA----GTTT---ATGG-TCTAATGACTCTCGGCAACGGATAT
CTCGGCTCTTGCATCGATGAAGAACGTAGCGAAATGCGATACTTGGTGTGAATTGCAGAA
TCCCGTGAACCATCGAGTCTTTGAACGCAAGTTGCGCCTGAAGCTATTTGGCTGAGGGCA
CGTCTTCCTGGGTGTC--ATGCTTTGTGTTG--C-CCCCTTACCC--TCCTATCATGCGG
----ATGAGAG-GGGCGGAGATTGGTCTCCTATGTGT-C-TTGCGC-ACATGGGTGTCTT
GAATGTGGAGC--T-TCATG-AGTGAGCACTGTTGATGATCGGTGG-TTGGATGGGCCT-
TGCGCCCTAGAAGA-AG--CATC---TTGTTAGGAA--GTGTCGCTC-TGAG--TTTGCT
AGCTGG-ATTTGAA-TT----GGTT--T--G-AATTCTT-GGT-GAATAAA----ACTAT
G-AT---TCGTCAACGGGTG
>PLU516_suffruticosum
TGTCG-AAAACTGC-ACAG--TTAAGCCACAC--GTTAAC-TTGTTTTTTAA-----CC-
-A-TTCCATGTTGCTGG--TAGGAAG-GT-TGCCGTGG-------CTTCCTCCTTCC---
AT-CGCATGAACAACAA-TTTCCGGCGCGGAATGCGTCAAGGAGTACAGACA-T---TAA
TGTAA-GG-CTA----GCCCCCTCTTGCTGCCG-TTTGGTTTTG-----ATGAGG--GTG
-TAGC----ATAGTT-GAA----ATAT---TTGG-CTTAATGACTCTTGGCAACGGATAT
CTCGGCTCTTGCATCGATGAAGAACGTAGCGAAATGCGATACTTGGTGTGAATTGCAGAA
TCCCGTGAACCATCGAGTCTTTGAACGCAAGTTGCGCTTGAAGCTATTTGGCTGAGGGCA
CGTCTTCCTGGGTGTC--ATACTTTGCGCTG-CC-CCCCTCTCCC--CCCTATTGTGTGG
----ATGAGAG-GGGCGGAGATTGGTCTCCTATGTGT-C-TTGCGC-ACATGGGTGTCTG
AAACATGGAGC--T-TGACGTAGTGAGCGCCG-TGATGATCGGTGG-TTGGATGGGCCT-
TTCGCCCTAGA----AG--CATC---TTGTCAGGAA--GTGCCGTGC-TGAG--TTCGGT
AGGAG---TTTGAA-TT----GGTT--T--G-AATTCTA-TGT-GAATAAATT--ACTAT
G-AC---TTGTCAACATTCG
>GLC4_iranicum
TGTCG-AAAACTGC-ACAG--TTAAGCCACAC--GTTAAC-TTGTTTTTTAA-----CC-
-A-TCCCATGTTGCTGG--TAGGAAG-GT-TGCCTTGG-------CTTCCTCCTTCC---
AT-CGCATGAACAACAA-TTTTCGGCGCGGAATGCGTCAAGGAGTACAGACA-T---TAA
TGTAA-GG-CTA----GCCCCCTCTTGCTGCCG-TTTGGTTTTG-----ATGAGG--GTG
-TAGCATAGATAGTT-GAA----ATAT---TTGG-CTTAATGACTCTTGGCAACGGATAT
CTCGGCTCTTGCATCGATGAAGAACGTAGCGAAATGCGATACTTGGTGTGAATTGCAGAA
TCCCGTGAACCATCGAGTCTTTGAACGCAAGTTGCGCTTGAAGCTATTTGGCTGAGGGCA
CGTCTTCCTGGGTGTC--ATACTTTGCGCTG-CC-CCCCTCTCCC--CCCTATTGTGTGG
----ATGAGAG-GGGCGGAGATTGGTCTCCTATGTGT-C-TTGCGC-ACATGGGTGTCTG
AAACATGGAGC--T-TGACGTAGTGAGCGCCG-TGATGATCGGTGG-TTGGATGGGCCT-
TTCGCCCTAGA----AG--CATC---TTGTCAGGAA--GTGCCGTGC-TGAG--TTCGGT
AGGAG---TTTGGAATT---GGGTT--T--G-AATTCTATTGT-GAATAAATT--GCTAT
G-AC---TTGTCAACATTCC
>GLF7_gabrieli
TGTCG-AAAACTGC-ACAG--TTAAGCCACAC--GTTAAC-TTGTTTTTTAA-----CC-
-A-TTCCATGTTGCTGG--TAGGAAG-GT-TGCCTTGG-------CTTCCTCCTTCC---
AT-CGCATGAACAACAA-TTTTCGGCGCGGAATGCGTCAAGGAGTACAGACA-T---TAA
TGTAA-GG-CTA----GCCCCCTCTTGCTGCCG-TTTGGTTTTG-----ATGAGG--GTG
-TAGC----ATAGTT-GAA----ATAT---TTGG-CTTAATGACTCTTGGCAACGGATAT
CTCGGCTCTTGCATCGATGAAGAACGTAGCGAAATGCGATACTTGGTGTGAATTGCAGAA
TCCCGTGAACCATCGAGTCTTTGAACGCAAGTTGCGCTTGAAGCTATTTGGCTGAGGGCA
CGTCTTCCTGGGTGTC--ATACTTTGCGCTG-CC-CCCCTCTCCC--CCCTATTGTGTGG
----ATGAGAG-GGGCGGAGATTGGTCTCCTATGTGT-C-TTGCGC-ACATGGGTGTCTG
AAACATGGAGC--T-TGACGTAGTGAGCGCCG-TGATGATCGGTGG-TTGGATGGGCCT-
TTCGCCCTAGA----AG--CATC---TTGTCAGGAA--GTGCCGTGC-TGAG--TTCGGT
AGGAG---TTTGAA-TT----GGTT--T--G-AATTCTA-TGT-GAATAAATT--GCTAT
G-AC---TTGTCAACATTCG
>GLSP1_anatolicum
TGTCG-AAAACTGC-ACAG--TTAAGCCACAC--GTTAAC-TTGTTTTTTAA-----CC-
-ATTTCCTTGTTGCTGG--TGGGAAG-G--TGCCTTGG-------CTTCCTCCTTCC---
AT-CGCATGAACAACAA-TTTTCGGCGCGGAATGCGTCAAGGAGTACAGACA-T---TAA
TGTAA-GG-CTA----GCCCCCTCTTGCTGCCG-GTTGGTTTTG-----ATGAGG--GCG
-TAGC----ATAGTT-GAA----ATAT---TTGG-CTTAATGACTCTTGGCAACGGATAT
CTCGGCTCTTGCATCGATGAAGAACGTAGCGAAATGCGATACTTGGTGTGAATTGCAGAA
TCCCGTGAACCATCGAGTCTTTGAACGCAAGTTGCGCTTGAAGCTATTTGGCTGAGGGCA
CGTCTTCCTGGGTGTC--ATACTTTGCGCTG-CC-CCCCTCTCC----------GTGTGG
----ATGAGAG-GGGCGGAGATTGGTCTCCTATGTGT-C-TTGCGC-ACATGGGTGTCCG
AAACATGGAGC--T-TGACGTAGTGAGCGCCG-TGATGATCGGTGG-TTGGATGGGCCT-
TCCGCCCTAGA----AG--CATC---TTGTCAGGAA--ATGCCGTGC-TGAG--TTCGGT
AGGAG---TTTGAA-TT----GGTT--T--G-AATTCTA-TGT-GAATAAATT--GCTAT
G-AC---TTGTCAACATTCG
>QLC2_iranicum
TGTCG-AAAACTGC-ACAG--TTAAGCCACAC--GTTAAC-TTGTTTTTTAA-----CC-
-A-TTCCATGTTGCTGG--TAGGAAG-GT-TGCCTTGG-------CTTCCTCCTTCC---
AT-CGCATGAACAACAA-TTTTCGGCGCGGAATGCGTCAAGGAGTACAGACA-T---TAA
TGTAA-GG-CTA----GCCCCCTCTTGCTGCCG-TTTGGTTTTG-----ATGAGG--GTG
-TAGC----ATAGTT-GAA----ATAT---TTGG-CTTAATGACTCTTGGCAACGGATAT
CTCGGCTCTTGCATCGATGAAGAACGTAGCGAAATGCGATACTTGGTGTGAATTGCAGAA
TCCCGTGAACCATCGAGTCTTTGAACGCAAGTTGCGCTTGAAGCTATTTGGCTGAGGGCA
CGTCTTCCTGGGTGTC--ATACTTTGCGCTG-CC-CCCCTCTCCC--CCCTATTGTGTGG
----ATGAGAG-GGGCGGAGATTGGTCTCCTATGTGT-C-TTGCGC-ACATGGGTGTCTG
AAACATGGAGC--T-TGACGTAGTGAGCGCCG-TGATGATCGGTGG-TTGGATGGGCCT-
TTCGCCCTAGA----AG--CATC---TTGTCAGGAA--GTGCCGTGC-TGAG--TTCGGT
AGGAG---TTTGAA-TT----GGTT--T--G-AATTCTA-TGT-GAGTAAATT--GCTAT
G-AC---TTGTCAACATTCG
>PLU644_failachicum
TGTCG-AAAACTGC-ACAG--TTAAGCCACAC--GTTAAC-TTGTTTTTTAA-----CC-
-A-TTCCATGTTGCTGG--TAGGAAG-GT-TGCCTTGG-------CTTCCTCCTTCC---
AT-CGCATGAACAACAA-TTTTCGGCGCGGAATGCGTCAAGGAGTACAGACA-T---TAA
TGTAA-GG-CTA----GCCCCCTCTTGCTGCCG-TTTGGTTTTG-----ATGAGG--GTG
-TAGC----ATAGTT-GAA----ATAT---TTGG-CTTAATGACTCTTGGCAACGGATAT
CTCGGCTCTTGCATCGATGAAGAACGTAGCGAAATGCGATACTTGGTGTGAATTGCAGAA
TCCCGTGAACCATCGAGTCTTTGAACGCAAGTTGCGCTTGAAGCTATTTGGCTGAGGGCA
CGTCTTCCTGGGTGTC--ATACTTTGCGCTG-CC-CCCCTCTCCC--CCCTATTGTGTGG
----ATGAGAG-GGGCGGAGATTGGTCTCCTATGTGT-C-TTGCGC-ACATGGGTGTCTG
AAACATGGAGC--T-TGACGTAGTGAGCGCCG-TGATGATCGGTGG-TTGGATGGGCCT-
TTCGCCCTAGA----AG--CATC---TTGTCAGGAA--GTGCCGTGC-TGAG--TTCGGT
AGGAG---TTTGAA-TT----GGTT--T--G-AATTCTA-TGT-GAATAAATT--GCTAT
G-AC---TTGTCAACATTCG
>QLC5_carnosum
TGTCG-AAAACTGC-ACAG--TTAAGCCACAC--GTGAAC-TTGTTTTTTAA-----CC-
-A-TTCCATGCTGCTGG--TAGGAAG-GA-TGCCCTGG-------CTTCCTCCTTCC---
AT-CGCATGAACAACAA-TTTTCGGCGCGGAATGCGTCAAGGAGTACAGAGA-T---TAA
TGTAA-GG-CTA----GCCCCCTCTTGCTGCCG-TTTGGTTTTG-----ATGAGG--GTG
-TAGC----ATAGTT-GAA----ATAT---TTGG-CTTAATGACTCTTGGCAACGGATAT
CTCGGCTCTTGCATCGATGAAGAACGTAGCGAAATGCGATACTTGGTGTGAATTGCAGAA
TCCCGTGAACCATCGAGTCTTTGAACGCAAGTTGCGCTTGATGCTATTTGGCTGAGGGCA
CGTCTTCCTGGGTGTC--ATACTTTGCGCTG-CC-CCCCTCTCCC--CCCTATTGTGTGG
----ATGAGAG-GGGCGGAGATTGGTCTCCTATGTGT-C-TTGCGC-ACATGGGTGTCTG
AAACATGGAGC--T-TGACGTAGTGAGCGCCG-TGATGATCGGTGG-TTGGATGGGCCT-
TTCGCCCTAGA----AG--CATC---TTGTCAGGAA--GTGCCGTGC-TGAG--TTCGGT
AGGAG---TTTGAA-TT----GGTT--T--G-AATTCTA-TGT-GAATAAATT--GCTAT
G-AC---TTGTCAACATTCG
>QLI12_iranicum
TGTCG-AAAACTGC-ACAG--TTAAGCCACAC--GTTAAC-TTGTTTTTTAA-----CC-
-A-TTCCATGTTGCTGG--TAGGAAG-GT-TGCCTTGG-------CTTCCTCCTTCC---
AT-CGCATGAACAACAA-TTTTCGGCGCGGAATGCGTCAAGGAGTACAGACA-T---TAA
TGTAA-GG-CTA----GCCCCCTCTTGCTGCCG-TTTGGTTTTG-----ATGAGG--GTG
-TAGC----ATAGTT-GAA----ATAT---TTGG-CTTAATGACTCTTGGCAACGGATAT
CTCGGCTCTTGCATCGATGAAGAACGTAGCGAAATGCGATACTTGGTGTGAATTGCAGAA
TCCCGTGAACCATCGAGTCTTTGAACGCAAGTTGCGCTTGAAGCTATTTGGCTGAGGGCA
CGTCTTCCTGGGTGTC--ATACTTTGCGCTG-CC-CCCCTCTCCC--CCCTATTGTGTGG
----ATGAGAG-GGGCGGAGATTGGTCTCCTATGTGT-C-TTGCGC-ACATGGGTGTCTG
AAACATGGAGC--T-TGACGTAGTGAGCGCCG-TGATGATCGGTGG-TTGGATGGGCCT-
TTCGCCCTAGA----AG--CATC---TTGTCAGGAA--GTGCCGTGC-TGAG--TTCGGT
AGGAG---TTTGAA-TT----GGTT--T--G-AATTCTA-TGT-GAATAAATT--GCTAT
G-AC---TTGTCAACATTCG
>QLI8_iranicum
TGTCG-AAAACTGC-ACAG--TTAAGCCACAC--GTTAAC-TTGTTTTTTAA-----CC-
-A-TCCCATGTTGCTGG--TAGGAAG-GT-TGCCTTGG-------CTTCCTCCTTCC---
AT-CGCATGAACAACAA-TTTTCGGCGCGGAATGCGTCAAGGAGTACAGACA-T---TAA
TGTAA-GG-CTA----GCCCCCTCTTGCTGCCG-TTTGGTTTTG-----ATGAGG--GTG
-TAGCATAGATAGTT-GAA----ATAT---TTGG-CTTAATGACTCTTGGCAACGGATAT
CTCGGCTCTTGCATCGATGAAGAACGTAGCGAAATGCGATACTTGGTGTGAATTGCAGAA
TCCCGTGAACCATCGAGTCTTTGAACGCAAGTTGCGCTTGAAGCTATTTGGCTGAGGGCA
CGTCTTCCTGGGTGTC--ATACTTTGCGCTG-CC-CCCCTCTCCC--CCCTATTGTGTGG
----ATGAGAG-GGGCGGAGATTGGTCTCCTATGTGT-C-TTGCGC-ACATGGGTGTCTG
AAACATGGAGC--T-TGACGTAGTGAGCGCCG-TGATGATCGGTGG-TTGGATGGGCCT-
TTCGCCCTAGA----AG--CATC---TTGTCAGGAA--GTGCCGTGC-TGAG--TTCGGT
AGGAG---TTTGAA-TT----GGTT--T--G-AATTCTA-TGT-GAATAAATT--GCTAT
G-AC---TTGTCAACATTCG
>QLS4_suffruticosum
TGTCG-AAAACTGC-ACAG--TTAAGCCACAC--GTTAAC-TTGTTTTTTAA-----CC-
-A-TTCCATGTTGCTGG--TAGGAAG-GT-TGCCGTGG-------CTTCCTCCTTCC---
AT-CGCATGAACAACAA-TTTCCGGCGCGGAATGCGTCAAGGAGTACAGACA-T---TAA
TGTAA-GG-CTA----GCCCCCTCTTGCTGCCG-TTTGGTTTTG-----ATGAGGGTGTG
-TAGC----ATAGTT-GAA----ATAT---TTGG-CTTAATGACTCTTGGCAACGGATAT
CTCGGCTCTTGCATCGATGAAGAACGTAGCGAAATGCGATACTTGGTGTGAATTGCAGAA
TCCCGTGAACCATCGAGTCTTTGAACGCAAGTTGCGCTTGAAGCTATTTGGCTGAGGGCA
CGTCTTCCTGGGTGTC--ATACTTTGCGCTG-CC-CCCCTCTCCC--CCCTATTGTGTGG
----ATGAGAG-GGGCGGAGATTGGTCTCCTATGTGT-C-TTGCGC-ACATGGGTGTCTG
AAACATGGAGC--T-TGACGTAGTGAGCGCCG-TGATGATCGGTGG-TTGGATGGGCCT-
TTCGCCCTAGA----AG--CATC---TTGTCAGGAA--GTGCCGTGC-TGAG--TTCGGT
AGGAG---TTTGAA-TT----GGTT--T--G-AATTCTA-TGT-GAATAAATT--ACTAT
G-AC---TTGTCAACATTCG
>QLSO1_sogdianum
TGTCG-AAAACTGC-ATAG--TTAAGCCACAT--GTTTAC-TTG-TTTTTAA-----CC-
-A-TTCCTTGTTGTTTG--CAGGAAG-GC-TGCCTTGG-------CTGCCTCCTACG---
AT-GACATG---AACAA-TTTTCGGCGCGGAATGCGTCAAGGAAAACAGTCA-T---TAA
CGTAA-GG-CTA----GCCCC-TCTTGCTGCTG-TTTGGTTGTC-----TTGAGG--GTG
-TTGC----ATCGTT-GAA----ATAT---TTGG-TTTAATGACTCTCGGCAACGGATAT
CTCGGCTCTTGCATCGATGAAGAACGTAGCGAAATGCGATACTTGGTGTGAATTGCAGAA
TCCCGTGAACCATCGAGTCTTTGAACGCAAGTTGCGCCTGAAGCTATTTGGCTGAGGGCA
CGTCTTCCTGGGTGTC--ATACTTTGCGCAG-CC-CCCCTCACCC--TTCCACAACGTGG
----ATGAGAG-GGGCGGAGATTGGTCTCCTATGTGA-C-TTGTGC-ACATGGGTGTCTT
AAACATGGAGC--T-TGATGCAGTGAGCACTG-TGATGAATGGTGG-TTGGATGGGCCT-
TTTGCCCTAGA----AG--CATC---TTGTCAGGAA--GTGCCGTGT-CGAGTTTTTGCT
CGGAGG-ATTTGAA-TA----GGTG--T--G-AATTATA-TGT-GAATAAATT--GCTAT
G-AT---TTGTCAACAGTCG
>X3_failachicum
TGTCG-AAAACTGC-ACAG--TTAAGCCACAC--GTTAAC-TTGTTTTTTAA-----CC-
-A-TTCCATGTTGCTGG--TAGGAAG-GT-TGCCTTGG-------CTTCCTCCTTCC---
AT-CGCATGAACAACAA-TTTTCGGCGCGGAATGCGTCAAGGAGTACAGACA-T---TAA
TGTAA-GG-CTA----GCCCCCTCTTGCTGCCG-TTTGGTTTTG-----ATGAGG--GTG
-TAGC----ATAGTT-GAA----ATAT---TTGG-CTTAATGACTCTTGGCAACGGATAT
CTCGGCTCTTGCATCGATGAAGAACGTAGCGAAATGCGATACTTGGTGTGAATTGCAGAA
TCCCGTGAACCATCGAGTCTTTGAACGCAAGTTGCGCTTGAAGCTATTTGGCTGAGGGCA
CGTCTTCCTGGGTGTC--ATACTTTGCGCTG-CC-CCCCTCTCCC--CCCTATTGTGTGG
----ATGAGAG-GGGCGGAGATTGGTCTCCTATGTGT-C-TTGCGC-ACATGGGTGTCTG
AAACATGGAGC--T-TGACGTAGTGAGCGCCG-TGATGATCGGTGG-TTGGATGGGCCT-
TTCGCCCTAGA----AG--CATC---TTGTCAGGAA--GTGCCGTGC-TGAG--TTCGGT
AGGAG---TTTGAA-TT----GGTT--T--G-AATTCTA-TGT-GAATAAATT--GCTAT
G-AC---TTGTCAACATTCG
>X5_suffruticosum
TGTCG-AAAACTGC-ACAG--TTAAGCCACAC--GTTAAC-TTGTTTTTTAA-----CC-
-A-TTCCATGTTGCTGG--TAGGAAG-GT-TGCCGTGG-------CTTCCTCCTTCC---
AT-CGCATGAACAACAA-TTTCCGGCGCGGAATGCGTCAAGGAGTACAGACA-T---TAA
TGTAA-GG-CTA----GCCCCCTCTTGCTGCCG-TTTGGTTTTG-----ATGAGG--GTG
-TAGC----ATAGTT-GAA----ATAT---TTGG-CTTAATGACTCTTGGCAACGGATAT
CTCGGCTCTTGCATCGATGAAGAACGTAGCGAAATGCGATACTTGGTGTGAATTGCAGAA
TCCCGTGAACCATCGAGTCTTTGAACGCAAGTTGCGCTTGAAGCTATTTGGCTGAGGGCA
CGTCTTCCTGGGTGTC--ATACTTTGCGCTG-CC-CCCCTCTCCC--CCCTATTGTGTGG
----ATGAGAG-GGGCGGAGATTGGTCTCCTATGTGT-C-TTGCGC-ACATGGGTGTCTG
AAACATGGAGC--T-TGACGTAGTGAGCGCCG-TGATGATCGGTGG-TTGGATGGGCCT-
TTCGCCCTAGA----AG--CATC---TTGTCAGGAA--GTGCCGTGC-TGAG--TTCGGT
AGGAG---TTTGAA-TT----GGTT--T--G-AATTCTA-TGT-GAATAAATT--ACTAT
G-AC---TTGTCAACATTCG
>GLSP4_lilacinum
TGTCG-AAAACTGC-ACAG--TTAAGCCACAT--GTTAAC-TTGTTTTTTAA-----CC-
-A-TTCCTTGTTGCTGG--TAGGAAG-GT-TGCCTTGG-------CTTCTTCCTTCC---
AT-CGCATG---AACAA-TTTTCGGCGCGGAATGCGTCAAGGAGTACAGACA-TTAATAA
TGTAA-GG-CTA----GCCC--TCTTGCTGCCG-TTTGGTTTTG-----ATGAGG--GTG
-TGGC----ATTGTT-GAA----ATAT---TTGA-CTTAATGACTCTTGGCAACGGATAT
CTCGGCTCTTGCATCGATGAAGAACGTAGCGAAATGCGATACTTGGTGTGAATTGCAGAA
TCCCGTGAACCATCGAGTCTTTGAACGCAAGTTGCGCCTGAAGCCATTTGGCTGAGGGCA
CGTCTTCCTGGGTGTC--ATACTTTGCGCTG-CC-CCCCTCTCCC---TCTATTGTGTGG
----ATGAGAT-GGGCGGAGATTGGTCTCCTATGTGT-C-TTGCGC-ACATGGGTGTCTT
AAACATGGAGC--T-TGATGTAGTGAGCACCG-TGATGATCGGTGG-TTGGATGGGCCT-
TTCGCCCTAGA----AG--CATC---TTGTCAGGAA--GTGTCGTGC-TGAG--TTCGGT
AGGAGG-ATTTGAA-TT----GGTT--T--G-AATTCAA-TGT-GAATAAATT--GCTAT
GAAC---TTGTCAACAGTTG
>PLU570_pycnanthum
TGTCG-AAAACTGC-ACAG--TTAAGCCACAT--GTTAAC-TTGTTTTTTAA-----CC-
-A-TTCCTTGTTGCTGG--TAGGAAG-GT-TGCCTTGG-------CTTCCTCCTTCC---
AT-CGCATG---AACAA-TTTTCGGCGCGGAATGCGTCAAGGAGTACAGACA-T---TAA
TGTAA-GG-CTA----GCCC--TCTTGCTGCCG-TTTGGTTTTG-----ATGAGG--GTG
-TGGC----ATTGTT-GAA----ATAT---TTGA-CTTAATGACTCTTGGCAACGGATAT
CTCGGCTCTTGCATCGATGAAGAACGTAGCGAAATGCGATACTTGGTGTGAATTGCAGAA
TCCCGTGAACCATCGAGTCTTTGAACGCAAGTTGCGCCTGAAGCCATTTGGCTGAGGGCA
CGTCTTCCTGGGTGTC--ATACTTTGCGCTG-CC-CCCCTCTCCC---TCTATTGTGTGG
----ATGAGAT-GGGCGGAGATTGGTCTCCTATGTGT-C-TTGCGC-ACATGGGTGTCTT
AAACATGGAGC--T-TGATGTAGTGAGCACCG-TGATGATCGGTGG-TTGGATGGGCCT-
TTCGCCCTAGA----AG--CATC---TTGTCAGGAA--GTGTCGTGC-TGAG--TTCGGT
AGGAGG-ATTTGAA-TT----GGTT--T--G-AATTCAA-TGT-GAATAAATT--GCTAT
G-AC---TTGC?????????
>PLU525_globuliferum
TGTCG-AAAACTGC-ACAG--TTAAGCCACAT--GTTAAC-TTGTTTTTTAA-----CC-
-A-TTCCTTGTTGCTGG--TAGGAAG-GT-TGCCTTGG-------CTTCTTCCTTCC---
AT-CGCATG---AACAA-TTTTCGGCGCGGAATGCGTCAAGGAGTACAGACA-TTAATAA
TGTAA-GG-CTA----GCCC--TCTTGCTGCCG-TTTGGTTTTG-----ATGAGG--GTG
-TGGC----ATTGTT-GAA----ATAT---TTGA-CTTAATGACTCTTGGCAACGGATAT
CTCGGCTCTTGCATCGATGAAGAACGTAGCGAAATGCGATACTTGGTGTGAATTGCAGAA
TCCCGTGAACCATCGAGTCTTTGAACGCAAGTTGCGCCTGAAGCCATTTGGCTGAGGGCA
CGTCTTCCTGGGTGTC--ATACTTTGCGCTG-CC-CCCCTCTCCC---TCTATTGTGTGG
----ATGAGAT-GGGCGGAGATTGGTCTCCTATGTGT-C-TTGCGC-ACATGGGTGTCTT
AAACATGGAGC--T-TGATGTAGTGAGCACCG-TGATGATCGGTGG-TTGGATGGGCCT-
TTCGCCCTAGA----AG--CATC---TTGTCAGGAA--GTGTCGTGC-TGAG--TTCGGT
AGGAGG-ATTTGAA-TT----GGTT--T--G-AATTCAA-TGT-GAATAAATT--GCTAT
G-AC---TTGTCAACAGTTG
>PLU529_meyeri
TGTCG-AAAACTGC-ACAG--TTAAGCCACAT--GTTAAC-TTGTTTTTTAA-----CC-
-A-TTCCTTGTTGCTGG--TAGGAAG-GT-TGCCTTGG-------CTGCCTCCTTCC---
AT-CGCTTG---AACAA-TTTTCGGCGCGGAATGCGTCAAGGAGTACAGACA-T---TAA
CGTAA-GG-CTA----GCCC--TCTTGCTGCCG-GTTGGTTTTG-----ATGAGG--GTG
-TTGC----ATTGTT-GAA----ATAT---TTGA-CTTAATGACTCTTGGCAACGGATAT
CTCGGCTCTTGCATCGATGAAGAACGTAGCGAAATGCGATACTTGGTGTGAATTGCAGAA
TCCCGTGAACCATCGAGTCTTTGAACGCAAGTTGCGCCTGAAGCTATTTGGCTGAGGGCA
CGTCTTCCTGGGTGTC--ATACTTTGCGCTG-CC-CCCCTCTCCC---TGTATTGTGTGG
----ATGAGAT-GGGCGGAGATTGGTCTCCTATGTGT-C-TTGCGC-ACATGGGTGTCTT
AAACATGGAGC--T-TGATGTAGTGAGCACCG-TGATGATCGGTGG-TTGGATGGGCCT-
TTCGCCCTAGA----AG--CATC---TTGTCAGGAA--GTGTCGTGC-TGAG--TTCGGT
AGGAGG-ATTTGAA-TT----GGTC--T--G-AATTCTA-TGT-GAATAAATT--GCTAT
G-AC-TTGTGTCAACAGTTG
>PLU528_effusum
TGTCG-AAAACTGC-ACAG--TTAAGCCACAT--GTTAAC-TTGTTTTTTAA-----CC-
-A-TTCCTTGTTGCTGG--TAGGAAG-GT-TGCCTTGG-------CTGCCTCCTTCC---
AT-CGCATG---AACAA-TTTTCGGCGCGGAATGCGTCAAGGAGTACAGACA-T---TAA
CGTAA-GG-CTA----GCCC--TCTTGCTGCCG-GTTGGTTTTG-----ATGAGG--GTG
-TTGC----ATTGTT-GAA----ATAT---TTGA-CTTAATGACTCTTGGCAACGGATAT
CTCGGCTCTTGCATCGATGAAGAACGTAGCGAAATGCGATACTTGGTGTGAATTGCAGAA
TCCCGTGAACCATCGAGTCTTTGAACGCAAGTTGCGCCTGAAGCTATTTGGCTGAGGGCA
CGTCTTCCTGGGTGTC--ATACTTTGCGCTG-CC-CCCCTCTCCC---TGTATTGTGTGG
----ATGAGAT-GGGCGGAGATTGGTCTCCTATGTGT-C-TTGCGC-ACATGGGTGTCTT
AAACATGGAGC--T-TGATGTAGTGAGCACCG-TGATGATCGGTGG-TTGGATGGGCCT-
TTCGCCCTAGA----AG--CATC---TTGTCAGGAA--GTGTCGTGC-TGAG--TTCGGT
AGGAGG-ATTTGAA-TT----GGTC--T--G-AATTCTA-TGT-GAATAAATT--GCTAT
G-AC-TTGTGTCAACAGTTG
>PLU511_aff_meyeri
TGTCG-AAAACTGC-ACAG--TTAAGCCACAT--GTTAAC-TTGTTTTTTAA-----CC-
-A-TTCCTTGTTGCTGG--TAGGAAG-GT-TGCCTTGG-------CTGCCTCCTTCC---
AT-CGCATG---AACAA-TTTTCGGCGCGGAATGCGTCAAGGAGTACAGACA-T---TAA
CGTAA-GG-CTA----GCCC--TCTTGCTGCCG-GTTGGTTTTG-----ATGAGG--GTG
-TTGC----ATTGTT-GAA----ATAT---TTGA-CTTAATGACTCTTGGCAACGGATAT
CTCGGCTCTTGCATCGATGAAGAACGTAGCGAAATGCGATACTTGGTGTGAATTGCAGAA
TCCCGTGAACCATCGAGTCTTTGAACGCAAGTTGCGCCTGAAGCTATTTGGCTGAGGGCA
CGTCTTCCTGGGTGTC--ATACTTTGCGCTG-CC-CCCCTCTCCC---TGTATTGTGTGG
----ATGAGAT-GGGCGGAGATTGGTCTCCTATGTGT-C-TTGCGC-ACATGGGTGTCTT
AAACATGGAGC--T-TGATGTAGTGAGCACCG-TGATGATCGGTGG-TTGGATGGGCCT-
TTCGCCCTAGA----AG--CATC---TTGTCAGGAA--GTGTCGTGC-TGAG--TTCGGT
AGGAGG-ATTTGAA-TT----GGTC--T--G-AATTCTA-TGT-GAATAAATT--GCTAT
G-AC-TTGTGTCAACAGTTG
>PLU546_latifolium
TGTCG-AAAACTGC-ACAG--TTAAGCCACAT--GTTAAC-TTGTTTTTTAA-----CC-
-A-TTCCTTGTTGCTGG--TAGGAAG-GT-TGCCTTGG-------CTGCCTCCTTCC---
AT-CGCATG---AACAA-TTTTCGGCGCGGAATGCGTCAAGGAGTACAGACA-T---TAA
CGTAA-GG-CTA----GCCC--TCTTGCTGCCG-GTTGGTTTTG-----ATGAGG--GTG
-TTGC----ATTGTT-GAA----ATAT---TTGA-CTTAATGACTCTTGGCAACGGATAT
CTCGGCTCTTGCATCGATGAAGAACGTAGCGAAATGCGATACTTGGTGTGAATTGCAGAA
TCCCGTGAACCATCGAGTCTTTGAACGCAAGTTGCGCCTGAAGCTATTTGGCTGAGGGCA
CGTCTTCCTGGGTGTC--ATACTTTGCGCTG-CC-CCCCTCTCCC---TGTATTGTGTGG
----ATGAGAT-GGGCGGAGATTGGTCTCCTATGTGT-C-TTGCGC-ACATGGGTGTCTT
AAACATGGAGC--T-TGATGTAGTGAGCACCG-TGATGATCGGTGG-TTGGATGGGCCT-
TTCGCCCTAGA----AG--CATC---TTGTCAGGAA--GTGTCGTGC-TGAG--TTCGGT
AGGAGG-ATTTGAA-TT----GGTC--T--G-AATTCTA-TGT-GAATAAATT--GCTAT
G-AC-TTGTGTCAACAGTTG
>PLU561_vulgare
TGTCG-AAAACTGC-ACAG--TTAAGCCACAT--GTTAAC-TTGTTTTTTAA-----CC-
-A-TTCCTTGTTGCTGG--TAGGAAG-GT-TGCCTTGG-------CTGCCTCCTTCC---
AT-CACATG---AACAA-TTTTCGGCGCGGAATGCGTCAAGGAGTACAGACA-T---TAA
CGTAA-GG-CTA----GCCC--TCTTGCTGCCG-GTTGGTTTTG-----ATGAGG--GTG
-TGGC----ATTGTT-GAA----ATAT---TTGA-CTTAATGACTCTTGGCAACGGATAT
CTCGGCTCTTGCATCGATGAAGAACGTAGCGAAATGCGATACTTGGTGTGAATTGCAGAA
TCCCGTGAACCATCGAGTCTTTGAACGCAAGTTGCGCCTGAAGCTATTTGGCCGAGGGCA
CGTCTTCCTGGGTGTC--ATACTTTGCGCTG-CC-CCCCTCTCCC---TGTATTCTGTGG
----ATGAGAT-GGGCGGAGATTGGTCTCCTATGTGT-C-TTGCGC-ACATTGGTGTCTT
AAACATGGAGC--T-TGATGTAGTGAGCACCG-TGATGATCGGTGG-TTGGATGGGCCT-
TTCGCCCTAGA----AG--CATC---TTGTCAGGAA--GTGTCGTGC-TGAG--TTCGGT
AGGAGG-ATTTGAA-TT----GGTC--T--G-AATTCTA-TGT-GAATAAATT--GCTAT
G-ACGTTGTGTCA???????
>PLU562_bungei
TGTCG-AAAACTGC-ACAG--TTAAGCCACAT--GTTAAC-TTGTTTTTTAA-----CC-
-A-TTCCTTGTTGCTGG--TAGGAAG-GT-TGCCTTGG-------CTGCCTCCTTCC---
AT-CACATG---AACAA-TTTTCGGCGCGGAATGCGTCAAGGAGTACAGACA-T---TAA
CGTAA-GG-CTA----GCCC--TCTTGCTGCCG-GTTGGTTTTG-----ATGAGG--GTG
-TGGC----ATTGTT-GAA----ATAT---TTGA-CTTAATGACTCTTGGCAACGGATAT
CTCGGCTCTTGCATCGATGAAGAACGTAGCGAAATGCGATACTTGGTGTGAATTGCAGAA
TCCCGTGAACCATCGAGTCTTTGAACGCAAGTTGCGCCTGAAGCTATTTGGCCGAGGGCA
CGTCTTCCTGGGTGTC--ATACTTTGCGCTG-CC-CCCCTCTCCC---TGTATTCTGTGG
----ATGAGAT-GGGCGGAGATTGGTCTCCTATGTGT-C-TTGCGC-ACATTGGTGTCTT
AAACATGGAGC--T-TGATGTAGTGAGCACCG-TGATGATCGGTGG-TTGGATGGGCCT-
TTCGCCCTAGA----AG--CATC---TTGTCAGGAA--GTGTCGTGC-TGAG--TTCGGT
AGGAGG-ATTTGAA-TT----GGTC--T--G-AATTCTA-TGT-GAATAAATT--GCTAT
G-AC-TTGTGTC????????
>PLU565_tomentellum
TGTCG-AAAACTGC-ACAG--TTAAGCCACAT--GTTAAC-TTGTTTTTTAA-----CC-
-A-TTCCTTGTTGCTGG--TAGGAAG-GT-TGCCTTGG-------CTGCCTCCTTCC---
AT-CGCATG---AACAA-TTTTCGGCGCGGAATGCGTCAAGGAGTACAGACA-T---TAA
CGTAA-GG-CTA----GCCC--TCTTGCTGCCG-GTTGGTTTTG-----ATGAGG--GTG
-TTGC----ATTGTT-GAA----ATAT---TTGA-CTTAATGACTCTTGGCAACGGATAT
CTCGGCTCTTGCATCGATGAAGAACGTAGCGAAATGCGATACTTGGTGTGAATTGCAGAA
TCCCGTGAACCATCGAGTCTTTGAACGCAAGTTGCGCCTGAAGCTATTTGGCTGAGGGCA
CGTCTTCCTGGGTGTC--ATACTTTGCGCTG-CC-CCCCTCTCCC---TGTATTGTGTGG
----ATGAGAT-GGGCGGAGATTGGTCTCCTATGTGT-C-TTGCGC-ACATGGGTGTCTT
AAACATGGAGC--T-TGATGTAGTGAGCACCG-TGATGATTGGTGG-TTGGATGGGCCT-
TTCGCCCTAGA----AG--CATC---TTGTCAGGAA--GTGTCGTGC-TGAG--TTCGGT
AGGAGG-ATTTGAA-TT----GGTC--T--G-AATTCTA-TGT-GAATAAATT--GCTAT
G-AC-TTGTGTCAACAGTTG
>PLU566_gmelini
TGTCG-AAAACTGC-ACAG--TTAAGCCACAT--GTTAAC-TTGTTTTTTAA-----CC-
-A-TTCCTTGTTGCTGG--TAGGAAG-GT-TGCCTTGG-------CTGCCTCCTTCC---
AT-CGCATG---AACAA-TTTTCGGCGCGGAATGCGTCAAGGAGTACAGACA-T---TAA
CGTAA-GG-CTA----GCCC--TCTTGCTGCCG-GTTGGTTTTG-----ATGAGG--GTG
-TTGC----ATTGTT-GAA----ATAT---TTGA-CTTAATGACTCTTGGCAACGGATAT
CTCGGCTCTTGCATCGATGAAGAACGTAGCGAAATGCGATACTTGGTGTGAATTGCAGAA
TCCCGTGAACCATCGAGTCTTTGAACGCAAGTTGCGCCTGAAGCTATTTGGCTGAGGGCA
CGTCTTCCTGGGTGTC--ATACTTTGCGCTG-CC-CCCCTCTCCC---TGTATTGTGTGG
----ATGAGAT-GGGCGGAGATTGGTCTCCTATGTGT-C-TTGCRC-ACATGGGTGTCTT
AAACATGGAGC--T-TGATGTAGTGAGCACCG-TGATGATCGGTGG-TTGGATGGGCCT-
TTCGCCCTAGA----AG--CATC---TTGTCAGGAA--GTGTCGTGC-TGAG--TTCGGT
AGGAGG-ATTTGAA-TT----GGTC--T--G-AATTCTA-TGT-GAATAAATT--GCTAT
G-AC-TTGTGTCAACAGTTG
>PLU569_narbonense
TGTCG-AAAACTGA-ACAG--TTAAGCCACAT--GTTAAC-TTGTTTTTTAA-----CC-
-A-TTCCTTGTTGCTGG--TAGGAAG-GT-TGCCTTGG-------CTGCCTCCTTCC---
AT-CGCATG---AACAA-TTTTCGGCGCGGAATGCGTCAAGGAGTACAGACA-T---TAA
CGTAA-GG-CTA----GCCC--TCTTGCTGCCG-GTTGGTTTTG-----ATGAGG--GTG
-TGGC----ATTGTT-GAA----ATAT---TTGA-CTTAATGACTCTTGGCAACGGATAT
CTCGGCTCTTGCATCGATGAAGAACGTAGCGAAATGCGATACTTGGTGTGAATTGCAGAA
TCCCGTGAACCATCGAGTCTTTGAACGCAAGTTGCGCCTGAAGCTATTTGGCTGAGGGCA
CGTCTTCCTGGGTGTC--ATACTTTGCGTTG-CC-CCCCTCTCCC---TGTATTCTGTGG
----ATGAGAT-GGGCGGAGATTGGTCCCCTATGTGT-C-TTGCGC-ACATGGGTGTCTT
AAACATGGAGC--T-TGATGTAGTGAGCACCG-TGATGATCGGTGG-TTGGATGGGCCT-
TTCGCCCTAGA----AG--CATC---TTGTCAGGAA--GTGTCGTGC-TGAG--TTCGGT
AGGAGG-ATTTGAA-TT----GGTC--T--G-AATTCTA-TGT-GAATAAATT--GCTAT
G-AC-TTGTGTCAACAGTTG
>PLU603_meyeri
TGTCG-AAAACTGC-ACAG--TTAAGCCACAT--GTTAAC-TTGTTTTTTAA-----CC-
-A-TTCCTTGTTGCTGG--TAGGAAG-GT-TGCCTTGG-------CTGCCTCCTTCC---
AT-CGCATG---AACAA-TTTTCGGCGCGGAATGCGTCAAGGAGTACAGACA-T---TAA
CGTAA-GG-CTA----GCCC--TCTTGCTGCCG-GTTGGTTTTG-----ATGAGG--GTG
-TTGC----ATTGTT-GAA----ATAT---TTGA-CTTAATGACTCTTGGCAACGGATAT
CTCGGCTCTTGCATCGATGAAGAACGTAGCGAAATGCGATACTTGGTGTGAATTGCAGAA
TCCCGTGAACCATCGAGTCTTTGAACGCAAGTTGCGCCTGAAGCTATTTGGCTGAGGGCA
CGTCTTCCTGGGTGTC--ATACTTTGCGCTG-CC-CCCCTCTCCC---TGTATTGTGTGG
----ATGAGAT-GGGCGGAGATTGGTCTCCTATGTGT-C-TTGCGC-ACATGGGTGTCTT
AAACATGGAGC--T-TGATGTAGTGAGCACCG-TGATGATCGGTGG-TTGGATGGGCCT-
TTCGCCCTAGA----AG--CATC---TTGTCAGGAA--GTGTCGTGC-TGAG--TTCGGT
AGGAGG-ATTTGAA-TT----GGTC--T--G-AATTCTA-TGT-GAATAAATT--GCTAT
G-AC-TTGTGTCAACAGTTG
>PLU604_gmelini
TGTCG-AAAACTGC-ACAG--TTAAGCCACAT--GTTAAC-TTGTTTTTTAA-----CC-
-A-TTCCTTGTTGCTGG--TAGGAAG-GT-TGCCTTGG-------CTGCCTCCTTCC---
AT-CGCATG---AACAA-TTTTCGGCGCGGAATGCGTCAAGGAGTACAGACA-T---TAA
CGTAA-GG-CTA----GCCC--TCTTGCTGCCG-GTTGGTTTTG-----ATGAGG--GTG
-TTGC----ATTGTT-GAA----ATAT---TTGA-CTTAATGACTCTTGGCAACGGATAT
CTCGGCTCTTGCATCGATGAAGAACGTAGCGAAATGCGATACTTGGTGTGAATTGCAGAA
TCCCGTGAACCATCGAGTCTTTGAACGCGAGTTGCGCCTGAAGCTATTTGGCTGAGGGCA
CGTCTTCCTGGGTGTC--ATACTTTGCGCTG-CC-CCCCTCTCCC---TGTATTGTGTGG
----ATGAGAT-GGGCGGAGATTGGTCTCCTATGTGT-C-TTGCGC-ACATGGGTGTCTT
AAACATGGAGC--T-TGATGTAGTGAGCACCG-TGATGATCGGTGG-TTGGATGGGCCT-
TTCGCCCTAGA----AG--CATC---TTGTCAGGAA--GTGTCGTGC-TGAG--TTCGGT
AGGAGG-ATTTGAA-TT----GGTC--T--G-AATTCTA-TGT-GAATAAATT--GCTAT
G-AC-TTGTGTCAACAGTTG
>PLU605_gmelini
TGTCG-AAAACTGC-ACAG--TTAAGCCACAT--GTTAAC-TTGTTTTTTAA-----CC-
-A-TTCCTTGTTGCTGG--TAGGAAG-GT-TGCCTTGG-------CTGCCTCCTTCC---
AT-CGCATG---AACAA-TTTTCGGCGCGGAATGCGTCAAGGAGTACAGACA-T---TAA
CGTAA-GG-CTA----GCCC--TCTTGCTGCCG-GTTGGTTTTG-----ATGAGG--GTG
-TTGC----ATTGTT-GAA----ATAT---TTGA-CTTAATGACTCTTGGCAACGGATAT
CTCGGCTCTTGCATCGATGAAGAACGTAGCGAAATGCGATACTTGGTGTGAATTGCAGAA
TCCCGTGAACCATCGAGTCTTTGAACGCAAGTTGCGCCTGAAGCTATTTGGCTGAGGGCA
CGTCTTCCTGGGTGTC--ATACTTTGCGCTG-CC-CCCCTCTCCC---TGTATTGTGTGG
----ATGAGAT-GGGCGGAGATTGGTCTCCTATGTGT-C-TTGCGC-ACATGGGTGTCTT
AAACATGGAGC--T-TGATGTAGTGAGCACCG-TGATGATCGGTGG-TTGGATGGGCCT-
TTCGCCCTAGA----AG--CATC---TTGTCAGGAA--GTGTCGTGC-TGAG--TTCGGT
AGGAGG-ATTTGAA-TT----GGTC--T--G-AATTCTA-TGT-GAATAAATT--GCTAT
G-AC-TTGTGTCAACAGTTG
>PLU606_gmelini
TGTCG-AAAACTGC-ACAG--TTAAGCCACAT--GTTAAC-TTGTTTTTTAA-----CC-
-A-TTCCTTGTTGCTGG--TAGGAAG-GT-TGCCTTGG-------CTGCCTCCTTCC---
AT-CGCATG---AACAA-TTTTCGGCGCGGAATGCGTCAAGGAGTACAGACA-T---TAA
CGTAA-GG-CTA----GCCC--TCTTGCTGCCG-GTTGGTTTTG-----ATGAGG--GTG
-TTGC----ATTGTT-GAA----ATAT---TTGA-CTTAATGACTCTTGGCAACGGATAT
CTCGGCTCTTGCATCGATGAAGAACGTAGCGAAATGCGATACTTGGTGTGAATTGCAGAA
TCCCGTGAACCATCGAGTCTTTGAACGCAAGTTGCGCCTGAAGCTATTTGGCTGAGGGCA
CGTCTTCCTGGGTGTC--ATACTTTGCGCTG-CC-CCCCTCTCCC---TGTATTGTGTGG
----ATGAGAT-GGGCGGAGATTGGTCTCCTATGTGT-C-TTGCGC-ACATGGGTGTCTT
AAACATGGAGC--T-TGATGTAGTGAGCACCG-TGATGATCGGTGG-TTGGATGGGCCT-
TTCGCCCTAGA----AG--CATC---TTGTCAGGAA--GTGTCGTGC-TGAG--TTCGGT
AGGAGG-ATTTGAA-TT----GGTC--T--G-AATTCTA-TGT-GAATAAATT--GCTAT
G-AC-TTGTGTCAACAGTTG
>PLU608_gmelini
TGTCG-AAAACTGC-ACAG--TTAAGCCACAT--GTTAAC-TTGTTTTTTAA-----CC-
-A-TTCCTTGTTGCTGG--TAGGAAG-GT-TGCCTTGG-------CTGCCTCCTTCC---
AT-CGCATG---AACAA-TTTTCGGCGCGGAATGCGTCAAGGAGTACAGACA-T---TAA
CGTAA-GG-CTA----GCCC--TCTTGCTGCCG-GTTGGTTTTG-----ATGAGG--GTG
-TTGC----ATTGTT-GAA----ATAT---TTGA-CTTAATGACTCTTGGCAACGGATAT
CTCGGCTCTTGCATCGATGAAGAACGTAGCGAAATGCGATACTTGGTGTGAATTGCAGAA
TCCCGTGAACCATCGAGTCTTTGAACGCGAGTTGCGCCTGAAGCTATTTGGCTGAGGGCA
CGTCTTCCTGGGTGTC--ATACTTTGCGCTG-CC-CCCCTCTCCC---TGTATTGTGTGG
----ATGAGAT-GGGCGGAGATTGGTCTCCTATGTGT-C-TTGCGC-ACATGGGTGTCTT
AAACATGGAGC--T-TGATGTAGTGAGCACCG-TGATGATCGGTGG-TTGGATGGGCCT-
TTCGCCCTAGA----AG--CATC---TTGTCAGGAA--GTGTCGTGC-TGAG--TTCGGT
AGGAGG-ATTTGAA-TT----GGTC--T--G-AATTCTA-TGT-GAATAAATT--GCTAT
G-AC-TTGTGTCAACAGTTG
>PLU609_gmelini
TGTCG-AAAACTGC-ACAG--TTAAGCCACAT--GTTAAC-TTGTTTTTTAA-----CC-
-A-TTCCTTGTTGCTGG--TAGGAAG-GT-TGCCTTGG-------CTGCCTCCTTCC---
AT-CGCATG---AACAA-TTTTCGGCGCGGAATGCGTCAAGGAGTACAGACA-T---TAA
CGTAA-GG-CTA----GCCC--TCTTGCTGCCG-GTTGGTTTTG-----ATGAGG--GTG
-TTGC----ATTGTT-GAA----ATAT---TTGA-CTTAATGACTCTTGGCAACGGATAT
CTCGGCTCTTGCATCGATGAAGAACGTAGCGAAATGCGATACTTGGTGTGAATTGCAGAA
TCCCGTGAACCATCGAGTCTTTGAACGCGAGTTGCGCCTGAAGCTATTTGGCTGAGGGCA
CGTCTTCCTGGGTGTC--ATACTTTGCGCTG-CC-CCCCTCTCCC---TGTATTGTGTGG
----ATGAGAT-GGGCGGAGATTGGTCTCCTATGTGT-C-TTGCGC-ACATGGGTGTCTT
AAACATGGAGC--T-TGATGTAGTGAGCACCG-TGATGATCGGTGG-TTGGATGGGCCT-
TTCGCCCTAGA----AG--CATC---TTGTCAGGAA--GTGTCGTGC-TGAG--TTCGGT
AGGAGG-ATTTGAA-TT----GGTC--T--G-AATTCTA-TGT-GAATAAATT--GCTAT
G-AC-TTGTGTCAACAGTTG
>PLU632_carolinianum
TGTCG-AAAACTGC-ACAG--TGAAGCCACAT--GTTAAC-TTGTTTTTTAA-----CC-
-A-TTCCTTGTTGCTGG--TAGGAAG-GT-TGCCTTGG-------CTGCCTCCTTCC---
AT-CGCATG---AACAA-TTTTCGGCGCGGAATGCGTCAAGGAGTACAGACA-T---TAA
CGTAA-GG-CTA----GCCC--TCTTGCTGCCG-GTTGGTTTTG-----ATGAGG--GTG
-TTGC----ATTGTT-GAA----ATAT---TTGA-CTTAATGACTCTTGGCAACGGATAT
CTCGGCTCTTGCATCGATGAAGAACGTAGCGAAATGCGATACTTGGTGTGAATTGCAGAA
TCCCGTGAACCATCGAGTCTTTGAACGCAAGTTGCGCCTGAAGCTATTTGGCTGAGGGCA
CGTCTTCCTGGGTGTCATATACTTTGCGCTG-CC-CCCCTCTCCC---TGTGTTGTGTGG
----ATGAGAT-GGGCGGAGATTGGTCTCCTATGTGT-C-TTGCGC-ACATGGGTGTCTT
AAACATGGAGC--T-TGATGTAGTGAGCACCG-TGATGATCGGTGG-TTGGATGGGCCT-
TTCGCCCTAGA----AG--CATC---TTGTCAGGAA--GTGTCGTGC-TAAG--TTCGGT
AGGAGG-ATTTGAA-TT----GGTC--T--G-AATTCTA-TGT-GAATAAATT--GCTAT
G-AC-TTGTGTCAACAGTTG
>QLMG1_gmelini
TGTCG-AAAACTGC-ACAG--TTAAGCCACAT--GTTAAC-TTGTTTTTTAA-----CC-
-A-TTCCTTGTTGCTGG--TAGGAAG-GT-TGCCTTGG-------CTTCCTCCTTCC---
AT-CGCATG---AACAA-TTTTCGGCGCGGAATGCGTCAAGGAGTACAGACA-T---TAA
CGTAA-GG-CTA----GCCC--TCTTGCTGCCG-GTTGGTTTTG-----ATGAGG--GTG
-TTGC----ATTGTT-GAA----ATAT---TTGA-CTTAATGACTCTTGGCAACGGATAT
CTCGGCTCTTGCATCGATGAAGAACGTAGCGAAATGCGATACTTGGTGTGAATTGCAGAA
TCCCGTGAACCATCGAGTCTTTGAACGCAAGTTGCGCCTGAAGCTATTTGGCTGAGGGCA
CGTCTTCCTGGGTGTC--ATACTTTGCGCTGCCC-CCCCTCTCCC---TGTATTGTGTGG
----ATGAGAT-GGGCGGAGATTGGTCTCCTATGTGT-C-TTGCGC-ACATGGGTGTCTT
AAACATGGAGC--T-TGATGTAGTGAGCACCG-TGATGATCGGTGG-TTGGATGGGCCT-
TTCGCCCTAGA----AG--CATC---TTGTCAGGAA--GTGTCGTGC-TGAG--TTCGGT
AGGAGG-ATTTGAA-TT----GGTC--T--G-AATTCTA-TGT-GAATAAATT--GCTAT
G-AC-TTGTGTCAACAGTTG
>QLMG3_gmelini
TGTCG-AAAACTGC-ACAG--TTAAGCCACAT--GTTAAC-TTG-TTTTTAA-----CC-
-A-TTCCTTGTTGCTGG--TAGGATG-GT-TGCCTTGG-------CTGCCTCCTTCC---
AT-CGCATG---AACAA-TTTTCGGCGCGGAATGCGTCAAGGAGTACAGACA-T---TAA
CGTAA-GG-CTA----GCCC--TCTTGCTGCCG-GTTGGTTTTG-----ATGAGG--GTG
-TTGC----ATTGTT-GAA----ATAT---TTGA-CTTAATGACTCTTGGCAACGGATAT
CTCGGCTCTTGCATCGATGAAGAACGTAGCGAAATGCGATACTTGGTGTGAATTGCAGAA
TCCCGTGAACCATCGAGTCTTTGAACGCAAGTTGCGCCTGAAGCTATTTGGCTGAGGGCA
CGTCTTCCTGGGTGTC--ATACTTTGCGCTG-CC-CCCCTCTCCC---TGTATTGTGTGG
----ATGAGAT-GGGCGGAGATTGGTCTCCTATGTGT-C-TTGCGC-ACATGGGTGTCTT
AAACATGGAGC--T-TGATGTAGTGAGCACCG-TGATGATCGGTGG-TTGGATGGGCCT-
TTCGCCCTAGA----AG--CATC---TTGTCAGGAA--GTGTCGTGC-TGAG--TTCGGT
AGGAGG-ATTTGAA-TT----GGTC--T--G-AATTCTG-TGT-GAATAAATT--GCTAT
G-AC-TTGTGTCAACAGTTG
>QLMG4_meyeri
TGTCG-AAAACTGC-ACAG--TTAAGCCACAT--GTTAAC-TTG-TTTTTAA-----CC-
-A-TTCCTTGTTGCTGG--TAGGATG-GT-TGCCTTGG-------CTGCCTCCTTCC---
AT-CGCATG---AACAA-TTTTCGGCGCGGAATGCGTCAAGGAGTACAGACA-T---TAA
CGTAA-GG-CTA----GCCC--TCTTGCTGCCG-GTTGGTTTTG-----ATGAGG--GTG
-TTGC----ATTGTT-GAA----ATAT---TTGA-CTTAATGACTCTTGGCAACGGATAT
CTCGGCTCTTGCATCGATGAAGAACGTAGCGAAATGCGATACTTGGTGTGAATTGCAGAA
TCCCGTGAACCATCGAGTCTTTGAACGCAAGTTGCGCCTGAAGCTATTTGGCTGAGGGCA
CGTCTTCCTGGGTGTC--ATACTTTGCGCTG-CC-CCCCTCTCCC---TGTATTGTGTGG
----ATGAGAT-GGGCGGAGATTGGTCTCCTATGTGT-C-TTGTGC-ACATGGGTGTCTT
AAACATGGAGC--T-TGATGTAGTGAGCACCG-TGATGATCGGTGG-TTGGATGGGCCT-
TTCGCCCTAGA----AG--CATC---TTGTCAGGAA--GTGTCGTGC-TGAG--TTCGGT
AGGAGG-ATTTGAA-TT----GGTC--T--G-AATTCTG-TGT-GAATAAATT--GCTAT
G-AC-TTGTGTCAACAGTTG
>QLG1_meyeri
TGTCG-AAAACTGC-ACAG--TTAAGCCACAT--GTTAAC-TTG-TTTTTAA-----CC-
-A-TTCCTTGTTGCTGG--TAGGATG-GT-TGCCTTGG-------CTGCCTCCTTCC---
AT-CGCATG---AACAA-TTTTCGGCGCGGAATGCGTCAAGGAGTACAGACA-T---TAA
CGTAA-GG-CTA----GCCC--TCTTGCTGCCG-GTTGGTTTTG-----ATGAGG--GTG
-TTGC----ATTGTT-GAA----ATAT---TTGA-CTTAATGACTCTTGGCAACGGATAT
CTCGGCTCTTGCATCGATGAAGAACGTAGCGAAATGCGATACTTGGTGTGAATTGCAGAA
TCCCGTGAACCATCGAGTCTTTGAACGCAAGTTGCGCCTGAAGCTATTTGGCTGAGGGCA
CGTCTTCCTGGGTGTC--ATACTTTGCGCTG-CC-CCCCTCTCCC---TGTATTGTGTGG
----ATGAGAT-GGGCGGAGATTGGTCTCCTATGTGT-C-TTGTGC-ACATGGGTGTCTT
AAACATGGAGC--T-TGATGTAGTGAGCACCG-TGATGATCGGTGG-TTGGATGGGCCT-
TTCGCCCTAGA----AG--CATC---TTGTCAGGAA--GTGTCGTGC-TGAG--TTCGGT
AGGAGG-ATTTGAA-TT----GGTC--T--G-AATTCTG-TGT-GAATAAATT--GCTAT
G-AC-TTGTGTCAACAGTTG
>PLU617_brasiliense
TGTCG-AAAACTGA-ACAG--TTAAGCCACAT--GTTAAC-TTGTTTTTTAA-----CC-
-A-TTCCTTGTTGCTGG--TAGGAAG-GT-TGCCTTGG-------CTGCCTCCTTCC---
AT-TGCATG---AACAA-TTTTCGGCGCGGAATGCGTCAAGGAGTACAGACA-T---TAA
CGTAA-GG-CTA----GCCC--TCTTGCTGCCG-GTTGGTTTTG-----ATGAGG--GTG
-TGGC----ATTGTT-GAA----ATAT---TTGA-CTTAATGACTCTTGGCAACGGATAT
CTCGGCTCTTGCATCGATGAAGAACGTAGCGAAATGCGATACTTGGTGTGAATTGCAGAA
TCCCGTGAACCATCGAGTCTTTGAACGCAAGTTGCGCCTGAAGCTATTTGGCTGAGGGCA
CGTCTTCCTGGGTGTC--ATACTTTGCGCTG-CC-CCCCTCTCCC---TGTATTCTGTGG
----ATGAGAT-GGGCGGAGATTGGTCCCCTATGTGT-C-TTGCGC-ACATGGGTGTCTT
AAACATGGAGC--T-TGATGTAGTGAGCACCG-TGATGATCGGTGG-TTGGATGGGCCT-
TTCGCCCTAGA----AG--CATC---TTGTCAGGAA--GTGTCGTGC-TGAG--TTCGGT
AGGAGG-ATTTGAA-TT----GGTC--T--G-AATTCTA-TGT-GAATAAATT--GCTAT
G-AC-TTGTGTCAACAGTTG
>PLU559_optima
TGTTG-AAAACTGC-ACAG--TTAAGCCACAT--GTTAAC-TTGTTTTATAA-----CC-
-T-TTCCTTGCTGCTGG--TAGGATG-GT-TGCCTTGG-------CTCCCTCCTACC---
AT-GGCATG---AACAA-TTTTTGGCGCGGAATGCGTCAAGGAAAACATACA-T---TAA
CGTAA-AGCCTA----GCCC--T-TTGCTGCCG-CTTGGCTGTGC----TTAAGG--GTG
-TTGG----GTCGTT-GAG----ATTAATATAGC-TTTAATGACTCTCGGCAACGGATAT
CTCGGCTCTTGCATCGATGAAGAACGTAGCGAAATGCGATACTTGGTGTGAATTGCAGAA
TCCCGTGAACCATCGAGTCTTTGAACGCAAGTTGCGCCTGAAGCTATTTGGCTGAGGGCA
CGTCTTCCTGGGTGTC--ATACATTGCGCTG--C-CTCTTCACCT--TCCTATTTGGTGG
----GTGAGCG-GGGTAGAGATTGGTCTCCTATGTGT-C-TTGAGC-GCATGGTTGGCTT
AAACATGGAGC--T-CGACGTAGTGAGCACTG-TGATGATCGGTGG-TTGGATGGGCCT-
TGCGCCCAAGA----AG--CATC---ATGTCATGAA--GTGCCGCGT-TGAG--TTTGCT
AGGAGG-ATTTGGA-TT----GGAT--T--G-AATCTGA-CGCAGAATAGATT--GCTAT
G-AT---TTGTC????????
>PLU501_gueneri
TGTTG-AAAACTGC-ACAG--TTAAGCCACAT--GTTAAC-TTGTTTTATAA-----CC-
-T-TTCCTTGCTGCTGG--TAGGATG-GT-TGCCTTGG-------CTCCCTCCTACC---
AT-GGCATG---AACAA-TTTTCGGCGCGGAATGCGTCAAGGAAAACATACA-T---TAA
CGTAA-AGCCTA----GCCC--T-TTGCTGCCG-CTTGGCTGTGC----TTAAGG--GTG
-TTGG----GTCGTT-GAG----ATTAATATAGC-TTTAATGACTCTCGGCAACGGATAT
CTCGGCTCTTGCATCGATGAAGAACGTAGCGAAATGCGATACTTGGTGTGAATTGCAGAA
TCCCGTGAACCATCGAGTCTTTGAACGCAAGTTGCGCCTGAAGCTATTTGGCTGAGGGCA
CGTCTTCCTGGGTGTC--ATACATTGCGCTG--C-CTCTTCACCT--TCCTATTTGGTGG
----GTGAGCG-GGGTAGAGATTGGTCTCCTATGTGT-C-TTGAGC-GCATGGTTGGCTT
AAACATGGAGC--T-CGACGTAGTGAGCACTG-TGATGATCGGTGG-TTGGATGGGCCT-
TGCGCCCAAGA----AG--CATC---ATGTCATGAA--GTGCCGCGT-TGAG--TTTGCT
AGGAGG-ATTTGGA-TT----GGAT--T--G-AATCTGA-CGC-GAATAGATT--GCTAT
G-AT---TTGTCAACAGTTG
>PLU596_graecum_Crete
TGTTG-AGAACTGC-ACAT--TTAAGCCACAT--GTTAAC-TTGTTTTATAA-----CC-
-T-TTCCTTGCTGCTGG--TAGGAAG-GT-TGCCTTGG-------CTCCCTCCTACC---
ATGGGCATG---AACAA-TTTTCGGCGCGGAATGCGTCAAGGAATATGTACA-T---TAA
CGTAA-AGCCTA----GCCC--TTTTGCTGCCG-CTTGGCTGTGT----TTAAGG--GTG
-GTGG----GTCGTT-GAG----ATTA--GTAGC-TTTAATGACTCTCGGCAACGGATAT
CTCGGCTCTTGCATCGATGAAGAACGTAGCGAAATGCGATACTTGGTGTGAATTGCAGAA
TCCCGTGAACCATCGAGTCTTTGAACGCAAGTTGCGCCTGAAGCTATTTGGCCGAGGGCA
CGTCTTCCTGGGTGTC--ATACATTGCGCTG--C-CCCCTCCCTC--TCCTATTTCGTGG
----ATGAGTG-GGGCGGAGAATGGTCTCCTATGTGC-C-TTGTGC-ACATGGCTGGCTT
AAACATGGAGC--T-CGACGTAGTGAGCACTG-TGATGATCGGTGG-TTGGATGGGCCT-
TGCGCCCAAGA----AG--CATC---ATGTCATGAA--GTGTCGTGC-TGAG--TTTGCT
AGGAGG-ATTTGAA-TT----GGAT--T--G-AAATCGA-TGC-GAATAGATTGCGC???
????????????????????
>PLU638_connivens
?????????ACTGC-ACAG--TTAAGCCACAT--GTTAACTTTGTTTTATAA-----CC-
TTTTTCCTTGCTGCTGG--TAGGATG-GT-TGCCTTGG-------CTCCCTCCTACC---
AT-GGCATG---AACAA-TTTTCGGCGCGGAATGCGTCAAGGAAAACATACA-T---TAA
CGTAA-AGCCTA----GCCC--T-TTGCTGCCG-CTTGGCTGTGC----TTAAGG--GTG
-TTGG----GTCGTT-GAG----ATTA--ATAGC-TTTAATGACTCTCGGCAACGGATAT
CTCGGCTCTTGCATCGATGAAGAACGTAGCGAAATGCGATACTTGGTGTGAATTGCAGAA
TCCCGTGAACCATCGAGTCTTTGAACGCAAGTTGCGCCTGAAGCTATTTGGCTGAGGGCA
CGTCTTCCTGGGTGTC--ATACATTGCGCTG--C-CTCCTCACCC--TCCTATTTGGTGG
----GTGAGCG-GGGCAGAGATTGGTCTCCTATGTGT-C-TTGCGC-GCATGGTTGGCTT
AAACATGGAGC--T-CGACGTAGTGAGCACTG-TGATGATCGGTGG-TTGGATGGGCCT-
TGCGCCCAAGA----AG--CATC---ATGTCATGAA--GTGCCGCGC-TGAG--TTTGCT
AGGAGG-ATTTGGA-TT----GGAT--T--G-AATCTGA-CGCTGAATAGATT--GCTAT
G-AT---TTGTCAACAGTTG
>PLU598_pruinosum
TGTTG-AAAACTGT-ATAG--TTAAGCCACAT--GTTAAC-TTGTTTTTTAA-----AC-
-T-TCCCTTGCTGTTGG--TAGGAAG-TT-TGCCTTGG-------CTCCCTCCTACC---
AT-GGCATG---AACAT-TTTTCGGCGCGGAATGCGTCAAGGAAAACATAAA-T---TAA
CGTAA--GCCTA----GCCC--TTTTGCTGCCG-TTTGGTTGTGT----TTAAG---GTG
-TTGG----GTGGTT-GAA----ATAT---TAGG-TTTAATGACTCTCGGCAACGGATAT
CTCGGCTCTTGCATCGATGAAGAACGTAGCGAAATGCGATACTTGGTGTGAATTGCAGAA
TCCCGTGAACCATCGAGTCTTTGAACGCAAGTTGCGCCTGAAGCTATTTGGCTAAGGGCA
CGTCTTCCTGGGTGTC--AAACATTGCGCTG-CC-CCCCTCACCC--TCCTATTTTGTGG
----ACGAGAG-GGGCGGAGATTGGTCTCCTATGTGT-C-TCATGC-ACATGGTTGTCTT
AAACATGAAGC--T-TGATGTAGTGAGCACTG-TGATGATTGGTGG-TTGGATGGGCTT-
TTCGCCCAAGA----AG--CATC---ATGTCAGGAA--GTGTCGTGC-TGAG--TTTGCT
TGGGGGAATTTGAA-TT----GGTT--T--G-AAATTGA-TGT-GAATAAATT--GCTAT
G-AT---TTGTCA???????
>PLU599_multiforme
???????????TGC-ACAG--TTAAGCCACAT--GTTAAC-TTGTTTTATAA-----CC-
-T-TTCCTTGCTGCTGG--TAGGATG-GT-TGCCTTGG-------CTCCCACCTACC---
AT-GGCATG---AACAA-TTTTCGGCGCGGAATGCGTCAAGGAAAACATACA-T---TAA
CGTAA-AGCCTA----GCCC--T-TTGCTGCCG-CTTGGCTGTGC----TTAAGG--GTG
-TTGG----GTCGTT-GAG----ATTA--ATAGC-TTTAATGACTCTCGGCAACGGATAT
CTCGGCTCTTGCATCGATGAAGAACGTAGCGAAATGCGATACTTGGTGTGAATTGCAGAA
TCCCGTGAACCATCGAGTCTTTGAACGCAAGTTGCGCCTGAAGCTATTTGGCTGAGGGCA
CGTCTTCCTGGGTGTC--ATACATTGCGCCG--C-CTCCTCACCC--TCCTATTTGGTGG
----GTGAGCG-GGGCAGAGATTGGTCTCCTATGTGT-C-TTGCGC-ACATGGTTGGCTT
AAACATGGAGC--T-CGACGTAGTGAGCACTG-TGATGATCGGTGG-TTGGATGGGTCT-
TGCGCCCAAGA----AG--CATC---ATGTCATGAA--GTGCCGCGC-TGAG--TTTGCT
AGGAGG-ATTTGGA-TTGTGTGGAT--T--G-AATCTGA-CGC-GAATAGATT--GCTAT
G-AT---TTGTCAACAT???
>MH582584_multiforme
TGTTG-AAAACTGC-ACAG--TTAAGCCACAT--GTTAAC-TTGTTTTATAA-----CC-
-T-TTCCTTGCTGCTGG--TAGGATG-GT-TGCCTTGG-------CTCCCACCTACC---
AT-GGCATG---AACAA-TTTTCGGCGCGGAATGCGTCAAGGAAAACATACA-T---TAA
CGTAA-AGCCTA----GCCC--T-TTGCTGCCG-CTTGGCTGTGC----TTAAGG--GTG
-TTGG----GTCGTT-GAG----ATTA--ATAGC-TTTAATGACTCTCGGCAACGGATAT
CTCGGCTCTTGCATCGATGAAGAACGTAGCGAAATGCGATACTTGGTGTGAATTGCAGAA
TCCCGTGAACCATCGAGTCTTTGAACGCAAGTTGCGCCTGAAGCTATTTGGCTGAGGGCA
CGTCTTCCTGGGTGTC--ATACATTGCGCCG--C-CTCCTCACCC--TCCTATTTGGTGG
----GTGAGCG-GGGCAGAGATTGGTCTCCTATGTGT-C-TTGCGC-ACATGGTTGGCTT
AAACATGGAGC--T-CGACGTAGTGAGCACTG-TGATGATCGGTGG-TTGGATGGGTCT-
TGCGCCCAAGA----AG--CATC---ATGTCATGAA--GTGCCGCGC-TGAG--TTTGCT
AGGAGG-ATTTGGA-TT----GGAT--T--G-AATCTGA-CGC-GAATAGATT--GCTAT
G-AT---TTGTCAACAGTTG
>PLU602_algarvense
TGTTG--AAACTGC-ACAG--TTAAGCCACAT--GTTAAC-TTGTTTTATAA-----CC-
-T-TTCCTTGCTGCTGG--TAGGATG-GT-TGCCTTGG-------CTCCATCCTACC---
AT-GGCATG---AACAA-TTTTCGGCGCGGAATGCGTCAAGGAAAACATACA-T---TAA
CGTAA-AGCCTA----GCCC--T-TTGCTGCCG-CTTGGCTGTGC----TTAAGG--GTG
-TTGG----GTCGTT-GAG----ATTAATATAGC-TTTAATGACTCTCGGCAACGGATAT
CTCGGCTCTTGCATCGATGAAGAACGTAGCGAAATGCGATACTTGGTGTGAATTGCAGAA
TCCCGTGAACCATCGAGTCTTTGAACGCAAGTTGCGCCTGAAGCTATTTGGCTGAGGGCA
CGTCTTCCTGGGTGTC--ATACATTGCGCTG--C-CTCCTCACCC--TCCTATTTGGTGG
----GTGAGCG-GGGTAGAGATTGGTCTCCTATGTGT-C-TTGCGC-GCATAGTTGGCTT
AAACATGGAGC--T-CGACGTAGTGAGCACTG-TGATTATCGGTGG-TTGGATGGGCCT-
TGCGCCCAAGA----AG--CATC---ATGTCATGAA--GTGCCGCGC-TGAG--TTTGCT
AGGAGG-ATTTGGA-TT----GGAT--T--G-AATCTGA-CGC-GAAAAGATT--GCTAT
G-AT---TTGTCAACAGTTG
>PLU639_sp TB
TGTTG-AAAACTGC-ACAG--TTAAGCCACAT--G-TAAC-TTGTTTTATAA-----CC-
-T-TTCCTTGCTGCTGG--TAGGATG-GT-TGCCTTGG-------CTCCCTCCTACC---
AT-GGCATG---AACAA-TTTTCGGCGCGGAATGCGTCAAGGAAAACATACA-T---TAA
CGTAA-AGCCTA----GCCC--T-TTGCTGCCG-CTTGGCTGTGC----TTAAGG--GTG
-TTGG----GTCGTT-GAG----ATTA--ATAGC-TTTAATGACTCTCGGCAACGGATAT
CTCGGCTCTTGCATCGATGAAGAACGTAGCGAAATGCGATACTTGGTGTGAATTGCAGAA
TCCCGTGAACCATCGAGTCTTTGAACGCAAGTTGCGCCTGAAGCTATTTAGCTGAGGGCA
CGTCTTCCTGGGTGTC--ATACATTGCGCTG--C-TTCTTCACCC--TCCTATTTGGTGG
----GTGAGCG-GGGCAGAGATTGGTCTCCTATGTGT-C-TTGCGC-GCATGGTTGGCTT
AAACATGGAGC--T-CGACGTAGTGAGCACTG-TGATGATCGGTGG-TTGGATGGGCCT-
TGCGCCCAAGA----AG--CATC---ATGTCATGAA--GTGCCACGC-TGAG--TTTGCT
AGGAGG-ATTTGGA-TT----GGAT--T--G-AATCTGA-CGC-GAATAGATT--GCTAT
G-AT---TTGTCAACAGTTG
>Genotype_N1
TGTTG-AAAACTGC-ACAG--TTAAGCCACAT--GTTAAC-TTGTTTTATAA-----CC-
-T-TTCCTTGCTGCTGG--TAGGATG-GT-TGCCTTGG-------CTCCCACCTACC---
AT-GGCATG---AACAA-TTTTCGGCGCGGAATGCGTCAAGGAAAACATACA-T---TAA
CGTAA-AGCCTA----GCCC--T-TTGCTGCCG-CTTGGCTGTGC----TTAAGG--GTG
-TTGG----GTCGTT-GAG----ATTA--ATAGC-TTTAATGACTCTCGGCAACGGATAT
CTCGGCTCTTGCATCGATGAAGAACGTAGCGAAATGCGATACTTGGTGTGAATTGCAGAA
TCCCGTGAACCATCGAGTCTTTGAACGCAAGTTGCGCCTGAAGCTATTTGGCTGAGGGCA
CGTCTTCCTGGGTGTC--ATACATTGCGCCG--C-CTCCTCACCC--TCCTATTTGGTGG
----GTGAGCG-GGGCAGAGATTGGTCTCCTATGTGT-C-TTGCGC-GCATGGTTGGCTT
AAACATGGAGC--T-CGACGTAGTGAGCACTG-TGATGATCGGTGG-TTGGATGGGTCT-
TGCGCCCAAGA----AG--CATC---ATGTCATGAA--GTGCCGCGC-TGAG--TTTGCT
AGGAGG-ATTTGGA-TT----GGAT--T--G-AATCTGA-CGC-GAATAGATT--GCTAT
G-AT---TTGTCAACAGTTG
>PLU509_cumanum
TGTTG-AAAACTGC-ACAG--TTAAGCCACAT--GTTAAC-TTGTTTTATAA-----CC-
-T-TTCCTTGCTGCTGG--TAGGATG-GT-TGCCTTGG-------CTCCCTCCTACC---
AT-GGCATG---AACAA-TTTTCGGCGCGGAATGCGTCAAGGAAAACATACA-T---TAA
CGTAA-AGCCTA----GCCC--T-TTGCTGCCG-CTTGGTTGTGC----TTAAGG--GTG
-TTGG----GTCGTT-GAG----ATTA--ATAGC-TTTAATGACTCTCGGCAACGGATAT
CTCGGCTCTTGCATCGATGAAGAACGTAGCGAAATGCGATACTTGGTGTGAATTGCAGAA
TCCCGTGAACCATCGAGTCTTTGAACGCAAGTTGCGCCTGAAGCTATTTGGCTGAGGGCA
CGTCTTCCTGGGTGTC--ATACATTGCGCCG--C-CTCCTCACCC--TCCTATTTGGTGG
----GTGAGCG-GGGCAGAGATTGGTCTCCCATGTGT-C-TTGCGC-GCATGGTTGGCTT
AAACATGGAGC--T-CGACGTAGTGAGCACTG-TGATGATCGGTGG-TTGGATGGGTCT-
TGCGCCCAAGA----AG--CATC---ATGTCATGAA--GTGCCGCGC-TGAG--TTTGCT
AGGAGG-ATTTGGA-TT----GGAT--TGAG-AATCTGA-CGC-GAATAGATT--GCTAT
G-AT---TTGTCAACAGTTG
>MH582601_remotispiculum
TGTTG-AAAACTGC-ACAG--TTAAGCCACAT--GTTAAC-TTGTTTTATAA-----CC-
-T-TTCCTTGCTGCTGG--TAGGATG-GT-TGCCTTCG-------CTCCCTCCTACC---
AT-GGCATG---AACAA-TTTTCGGCGCGGAATGCGTCAAGGAAAACATACA-T---TAA
CGTAA-AGCCTA----GCCC--T-TTGCTGCCG-CTTGGTTGTGC----TTAAGG--GTG
-TTGG----GTCGTT-GAG----ATTA--ATAGC-TTTAATGACTCTCGGCAACGGATAT
CTCGGCTCTTGCATCGATGAAGAACGTAGCGAAATGCGATACTTGGTGTGAATTGCAGAA
TCCCGTGAACCATCGAGTCTTTGAACGCAAGTTGCGCCTGAAGCTATTTGGCTGAGGGCA
CGTCTTCCTGGGTGTC--ATACATTGCGCCG--C-CTCCTCACCC--TCCTATTTGGTGG
----GTGAGCG-GGGCAGAGATTGGTCTCCYATGTGT-C-TTGCGC-GCATGGTTGGCTT
AAACATGGAGC--T-CGACGTAGTGAGCACTG-TGATGATCGGTGG-TTGGATGGGTCT-
TGCGCCCAAGA----AG--CATC---ATGTCATGAA--GTGCCGCGC-TGAG--TTTGCT
AGGAGG-ATTTGGA-TT----GGAT--TGAG-AATCTGA-CGC-GAATAGATT--GCTAT
G-AT---TTGTCAACAGTTG
>Genotype_N2
TGTTG-AAAACTGC-ACAG--TTAAGCCACAT--GTTAAC-TTGTTTTATAA-----CC-
-T-TTCCTTGCTGCTGG--TAGGATG-GT-TGCCTTGG-------C-GGATCCTACC---
AT-GGCATG---AACAA-TTTTCGGCGCGGAATGCGTCAAGGAAAACATACA-T---TAA
CGTAA-AGCCTA----GCCC--T-TTGCTGCCG-CTTGGCTGTGC----TTAAGG--GTG
-TTGG----GTCGTT-GAG----ATTA--ATAGC-TTTAATGACTCTCGGCAACGGATAT
CTCGGCTCTTGCATCGATGAAGAACGTAGCGAAATGCGATACTTGGTGTGAATTGCAGAA
TCCCGTGAACCATCGAGTCTTTGAACGCAAGTTGCGCCTGAAGCTATTTGGCTGAGGGCA
CGTCTTCCTGGGTGTC--ATACATTGCGCCG--C-CTCCTCACCC--TCCTATTTGGTGG
----GTGAGCG-GGGCAGAGATTGGTCTCCCATGTGT-C-TTGCGC-GCATGGTTGGCTT
AAACATGGAGC--T-CGACGTAGTGAGCACTG-TGATGATCGGTGG-TTGGATGGGTCT-
TGCGCCCAAGA----AG--CATC---ATGTCATGAA--GTGCCGCGC-TGAG--TTTGCT
AGGAGG-ATTTGGA-TT----GGAT--TGAG-AATCTGA-CGC-GAATAGATT--GCTAT
G-AT---TTGTCAACAGTTG
>Genotype_N3
TGTTG-AAAACTGC-ACAG--TTAAGCCACAT--GTTAAC-TTGTTTTATAA-----CC-
-T-TTCCTTGCTGCTGG--TAGGATG-GT-TGCCTTGG-------CTCCCACCTACC---
AT-GGCATG---AACAA-TTTTCGGCGCGGAATGCGTCAAGGAAAACATACA-T---TAA
CGTAA-AGCCTA----GCCC--T-TTGCTGCCG-CTTGGCTGTGC----TTAAGG--GTG
-TTGG----GTCGTT-GAG----ATTA--ATAGC-TTTAATGACTCTCGGCAACGGATAT
CTCGGCTCTTGCATCGATGAAGAACGTAGCGAAATGCGATACTTGGTGTGAATTGCAGAA
TCCCGTGAACCATCGAGTCTTTGAACGCAAGTTGCGCCTGAAGCTATTTGGCTGAGGGCA
CGTCTTCCTGGGTGTC--ATACATTGCGCCG--C-CTCCTCACCC--TCCTATTTGGTGG
----GTGAGCG-GGGCAGAGATTGGTCTCCTATGTGT-C-TTGCGC-ACATGGTTGGCTT
AAACATGGAGC--T-CGACGTAGTGAGCACTG-TGATGATCGGTGG-TTGGATGGGTCT-
TGCGCCCAAGA----AG--CATC---ATGTCATGAA--GTGCCGCGC-TGAG--TTTGCT
AGGAGG-ATTTGGA-TT----GGAT--T--G-AATCTGA-CGC-GAATAGATT--GCTAT
G-AT---TTGTCAACAGTTG
>Genotype_N4
TGTTG-AAAACTGC-ACAG--TTAAGCCACAT--GTTAAC-TTGTTTTATAA-----CC-
-T-TTCCTTGCTGCTGG--TAGGATG-GT-TGCCTTGG-------CTCCCTCCTACC---
AT-GGCATG---AACAA-TTTTCGGCGCGGAATGCGTCAAGGAAAACATACA-T---TAA
CGTAA-AGCCTA----GCCC--T-TTGCTGCCG-CTTGGCTGTGC----TTAAGG--GTG
-TTGG----GTCGTT-GAG----ATTAATATAGC-TTTAATGACTCTCGGCAACGGATAT
CTCGGCTCTTGCATCGATGAAGAACGTAGCGAAATGCGATACTTGGTGTGAATTGCAGAA
TCCCGTGAACCATCGAGTCTTTGAACGCAAGTTGCGCCTGAAGCTATTTGGCTGAGGGCA
CGTCTTCCTGGGTGTC--ATACATTGCGCTG--C-CTCTTCACCT--TCCTATTTGGTGG
----GTGAGCG-GGGTAGAGATTGGTCTCCTATGTGT-C-TTGAGC-GCATGGTTGGCTT
AAACATGGAGC--T-CGACGTAGTGAGCACTG-TGATGATCGGTGG-TTGGATGGGCCT-
TGCGCCCAAGA----AG--CATC---ATGTCATGAA--GTGCCGCGT-TGAG--TTTGCT
AGGAGG-ATTTGGA-TT----GGAT--T--G-AATCTGA-CGC-GAATAGATT--GCTAT
G-AT---TTGTCAACAGTTG
>MF963815_duriusculum
TGTTG-AAAACTGC-ACAG--TTAAGCCACAT--GTTAAC-TTGTTTTATAA-----CC-
-T-TTCCTTGCTGCTGG--TAGGATG-GT-TGCCTTGG-------CTCCCTCCTACC---
AT-GGCATG---AACAA-TTTTCGGCGCGGAATGCGTCAAGGAAAACATACA-T---TAA
CGTAA-AGCCTA----GCCC--T-TTGCTGCCG-CTTGGCTGTGC----TTAAGG--GTG
-TTGG----GTCGTT-GAG----ATTAATATAGC-TTTAATGACTCTCGGCAACGGATAT
CTCGGCTCTTGCATCGATGAAGAACGTAGCGAAATGCGATACTTGGTGTGAATTGCAGAA
TCCCGTGAACCATCGAGTCTTTGAACGCAAGTTGCGCCTGAAGCTATTTGGCTGAGGGCA
CGTCTTCCTGGGTGTC--ATACATTGCGCTG--C-CTCTTCACCT--TCCTATTTGGTGG
----GTGAGCG-GGGTAGAGATTGGTCTCCTATGTGT-C-TTGAGC-GCATGGTTGGCTT
AAACATGGAGC--T-CGACGTAGTGAGCACTG-TGATGATCGGTGG-TTGGATGGGCCT-
TGCGCCCAAGA----AG--CATC---ATGTCATGAA--GTGCCGCGT-TGAG--TTTGCT
AGGAGG-ATTTGGA-TT----GGAT--T--G-AATCTGA-CGC-GAATAGATT--GCTAT
G-AT---TTGTCAACAGTTG
>MH582613_multiflorum
TGTTG-AAAACTGC-ACAG--TTAAGCCACAT--GTTAAC-TTGTTTTATAA-----CC-
-T-TTCCTTGCTGCTGG--TAGGATG-GT-TGCCTTGG-------CTCCCTCCTACC---
AT-GGCATG---AACAA-TTTTCGGCGCGGAATGCGTCAAGGAAAACATACA-T---TAA
CGTAA-AGCCTA----GCCC--T-TTGCTGCCG-CTTGGCTGTGC----TTAAGG--GTG
-TTGG----GTCGTT-GAG----ATTAATATAGC-TTTAATGACTCTCGGCAACGGATAT
CTCGGCTCTTGCATCGATGAAGAACGTAGCGAAATGCGATACTTGGTGTGAATTGCAGAA
TCCCGTGAACCATCGAGTCTTTGAACGCAAGTTGCGCCTGAAGCTATTTGGCTGAGGGCA
CGTCTTCCTGGGTGTC--ATACATTGCGCTG--C-CTCTTCACCT--TCCTATTTGGTGG
----GTGAGCG-GGGTAGAGATTGGTCTCCTATGTGT-C-TTGAGC-GCATRGTTGGCTT
AAACATGGAGC--T-CGACGTAGTGAGCACTG-TGATGATCGGTGG-TTGGATGGGCCT-
TGCGCCCAAGA----AG--CATC---ATGTCATGAA--GTGCCGCGT-TGAG--TTTGCT
AGGAGG-ATTTGGA-TT----GGAT--T--G-AATCTGA-CGC-GAATAGATT--GCTAT
G-AT---TTGTCAACAGTTG
>MH582583_circaei
TGTTG-AAAACTGC-ACAG--TTAAGCCACAT--GTTAAC-TTGTTTTATAA-----CC-
-T-TTCCTTGCTGCTGG--TAGGATG-GT-TGCCTTGG-------CTCCCACCTACC---
AT-GGCATG---AACAA-TTTTCGGCGCGGAATGCGTCAAGGAAAACATACA-T---TAA
CGTAA-AGCCTA----GCCC--T-TTGCTGCCG-CTTGGCTGTGC----TTAAGG--GTG
-TTGG----GTCGTT-GAG----ATTA--ATAGC-TTTAATGACTCTCGGCAACGGATAT
CTCGGCTCTTGCATCGATGAAGAACGTAGCGAAATGCGATACTTGGTGTGAATTGCAGAA
TCCCGTGAACCATCGAGTCTTTGAACGCAAGTTGCGCCTGAAGCTATTTGGCTGAGGGCA
CGTCTTCCTGGGTGTC--ATACATTGCGCCG--C-CTCCTCACCC--TCCTATTTGGTGG
----GTGAGCG-GGGCAGAGATTGGTCTCCTATGTGT-C-TTGCGC-GCATGGTTGGCTT
AAACATGGAGC--T-CGACGTAGTGAGCACTG-TGATGATCGGTGG-TTGGATGGGTCT-
TGCGCCCAAGA----AG--CATC---ATGTCATGAA--GTGCCGCGC-TGAG--TTTGCT
AGGAGG-ATTTGGA-TT----GGAT--T--G-AATCTGA-CGC-GAATAGATT--GCTAT
G-AT---TTGTCAACAGTTG
>MH582582_carthaginense
TGTTG-AAAACTGC-ACAG--TTAAGCCACAT--GTTAAC-TTGTTTTATAA-----CC-
-T-TTCCTTGCTGCTGG--TAGGATG-GT-TGCCTTGG-------CTCCCACCTACC---
AT-GGCATG---AACAA-TTTTCGGCGCGGAATGCGTCAAGGAAAACATACA-T---TAA
CGTAA-AGCCTA----GCCC--T-TTGCTGCCG-CTTGGCTGTGC----TTAAGG--GTG
-TTGG----GTCGTT-GAG----ATTA--ATAGC-TTTAATGACTCTCGGCAACGGATAT
CTCGGCTCTTGCATCGATGAAGAACGTAGCGAAATGCGATACTTGGTGTGAATTGCAGAA
TCCCGTGAACCATCGAGTCTTTGAACGCAAGTTGCGCCTGAAGCTATTTGGCTGAGGGCA
CGTCTTCCTGGGTGTC--ATACATTGCGCCG--C-CTCCTCACCC--TCCTATTTGGTGG
----GTGAGCG-GGGCAGAGATTGGTCTCCTATGTGT-C-TTGCGC-GCATGGTTGGCTT
AAACATGGAGC--T-CGACGTAGTGAGCACTG-TGATGATCGGTGG-TTGGATGGGTCT-
TGCGCCCAAGA----AG--CATC---ATGTCATGAA--GTGCCGCGC-TGAG--TTTGCT
AGGAGG-ATTTGGA-TT----GGAT--T--G-AATCTGA-CGC-GAATAGATT--GCTAT
G-AT---TTGTCAACAGTTG
>MH582581_corsicum
TGTTG-AAAACTGC-ACAG--TTAAGCCACAT--GTTAAC-TTGTTTTATAA-----CC-
-T-TTCCTTGCTGCTGG--TAGGATG-GT-TGCCTTGG-------CTCCCACCTACC---
AT-GGCATG---AACAA-TTTTCGGCGCGGAATGCGTCAAGGAAAACATACA-T---TAA
CGTAA-AGCCTA----GCCC--T-TTGCTGCCG-CTTGGCTGTGC----TTAAGG--GTG
-TTGG----GTCGTT-GAG----ATTA--ATAGC-TTTAATGACTCTCGGCAACGGATAT
CTCGGCTCTTGCATCGATGAAGAACGTAGCGAAATGCGATACTTGGTGTGAATTGCAGAA
TCCCGTGAACCATCGAGTCTTTGAACGCAAGTTGCGCCTGAAGCTATTTGGCTGAGGGCA
CGTCTTCCTGGGTGTC--ATACATTGCGCCG--C-CTCCTCACCC--TCCTATTTGGTGG
----GTGAGCG-GGGCAGAGATTGGTCTCCTATGTGT-C-TTGCGC-GCATGGTTGGCTT
AAACATGGAGC--T-CGACGTAGTGAGCACTG-TGATGATCGGTGG-TTGGATGGGTCT-
TGCGCCCAAGA----AG--CATC---ATGTCATGAA--GTGCCGCGC-TGAG--TTTGCT
AGGAGG-ATTTGGA-TT----GGAT--T--G-AATCTGA-CGC-GAATAGATT--GCTAT
G-AT---TTGTCAACAGTTG
>MH582580_bonifaciense
TGTTG-AAAACTGC-ACAG--TTAAGCCACAT--GTTAAC-TTGTTTTATAA-----CC-
-T-TTCCTTGCTGCTGG--TAGGATG-GT-TGCCTTGG-------CTCCCACCTACC---
AT-GGCATG---AACAA-TTTTCGGCGCGGAATGCGTCAAGGAAAACATACA-T---TAA
CGTAA-AGCCTA----GCCC--T-TTGCTGCCG-CTTGGCTGTGC----TTAAGG--GTG
-TTGG----GTCGTT-GAG----ATTA--ATAGC-TTTAATGACTCTCGGCAACGGATAT
CTCGGCTCTTGCATCGATGAAGAACGTAGCGAAATGCGATACTTGGTGTGAATTGCAGAA
TCCCGTGAACCATCGAGTCTTTGAACGCAAGTTGCGCCTGAAGCTATTTGGCTGAGGGCA
CGTCTTCCTGGGTGTC--ATACATTGCGCCG--C-CTCCTCACCC--TCCTATTTGGTGG
----GTGAGCG-GGGCAGAGATTGGTCTCCTATGTGT-C-TTGCGC-GCATGGTTGGCTT
AAACATGGAGC--T-CGACGTAGTGAGCACTG-TGATGATCGGTGG-TTGGATGGGTCT-
TGCGCCCAAGA----AG--CATC---ATGTCATGAA--GTGCCGCGC-TGAG--TTTGCT
AGGAGG-ATTTGGA-TT----GGAT--T--G-AATCTGA-CGC-GAATAGATT--GCTAT
G-AT---TTGTCAACAGTTG
>MH582600_saracinatum
TGTTG-AAAACTGC-ACAG--TTAAGCCACAT--GTTAAC-TTGTTTTATAA-----CC-
-T-TTCCTTGCTGCTGG--TAGGATG-GT-TGCCTTGG-------CTCCCTCCTACC---
AT-GGCATG---AACAA-TTTTCGGCGCGGAATGCGTCAAGGAAAACATACA-T---TAA
CGTAA-AGCCTA----GCCC--T-TTGCTGCCG-CTTGGCTGTGT----TTAAGG--GTG
-TTGG----GTCGTT-GAG----ATTA--ATAGC-TTTAATGACTCTCGGCAACGGATAT
CTCGGCTCTTGCATCGATGAAGAACGTAGCGAAATGCGATACTTGGTGTGAATTGCAGAA
TCCCGTGAACCATCGAGTCTTTGAACGCAAGTTGCGCCTGAAGCTATTTGGCTGAGGGCA
CGTCTTCCTGGGTGTC--ATACATTGCGCCG--C-CTCCTCACCC--TCCTATTTGGTGG
----GTGAGCG-GGGCAGAGATTGGTCTCCTATGTGT-C-TTGCGC-GCATGGTTGGCTT
AAACATGGAGC--T-CGACGTAGTGAGCACTG-TGATGATCGGTGG-TTGGATGGGTCT-
TGCGCCCAAGA----AG--CATC---ATGTCATGAA--GTGCCGCGC-TGAG--TTTGCT
AGGAGG-ATTTGGA-TT----GGAT--TGAG-AATCTGA-CGC-GAATAGATT--GCTAT
G-AT---TTGTCAACAGTTG
>MH582610_densissimum
TGTTG-AAAACTGC-ACAG--TTAAGCCACAT--GTTAAC-TTGTTTTATAA-----CC-
-T-TTCCTTGCTGCTGG--TAGGATG-GT-TGCCTTGG-------CTCCCTCCTACC---
AT-GGCATG---AACAA-TTTTCGGCGCGGAATGCGTCAAGGAAAACATACA-T---TAA
CGTAA-AGCCTA----GCCC--T-TTGCTGCCG-CTTGGCTGTGC----TTAAGG--GTG
-TTGG----GTCGTT-GAG----ATTAATATAGC-TTTAATGACTCTCGGCAACGGATAT
CTCGGCTCTTGCATCGATGAAGAACGTAGCGAAATGCGATACTTGGTGTGAATTGCAGAA
TCCCGTGAACCATCGAGTCTTTGAACGCAAGTTGCGCCTGAAGCTATTTGGCTGAGGGCA
CGTCTTCCTGGGTGTC--ATACATTGCGCTG--C-CTCTTCACCT--TCCTATTTGGTGG
----GTGAGCG-GGGTAGAGATTGGTCTCCTATGTGT-C-TTGAGC-GCATGGTTGGCTT
AAACATGGAGC--T-CGACGTAGTGAGCACTG-TGATGATCGGTGG-TTGGATGGGCCT-
TGCGCCCAAGA----AG--CATC---ATGTCATGAA--GTGCCGCGT-TGAG--TTTGCT
AGGAGG-ATTTGGA-TT----GGAT--T--G-AATCTGA-CGC-GAATAGATT--GCTAT
G-AT---TTGTCAACAGTTG
>MK005224_oval_x_nydeg
TGTTG-AAAACTGC-ACAG--TTAAGCCACAT--GTTAAC-TTGTTTTATAA-----CC-
-T-TTCCTTGCTGCTGG--TAGGATG-GT-TGCCTTGG-------CTCCCTCCTACC---
AT-GGCATG---AACAA-TTTTCGGCGCGGAATGCGTCAAGGAAAACATACA-T---TAA
CGTAA-AGCCTA----GCCC--T-TTGCTGCCG-CTTGGCTGTGC----TTAAGG--GTG
-TTGG----GTCGTT-GAG----ATTAATATAGC-TTTAATGACTCTCGGCAACGGATAT
CTCGGCTCTTGCATCGATGAAGAACGTAGCGAAATGCGATACTTGGTGTGAATTGCAGAA
TCCCGTGAACCATCGAGTCTTTGAACGCAAGTTGCGCCTGAAGCTATTTGGCTGAGGGCA
CGTCTTCCTGGGTGTC--ATACATTGCGCTG--C-CTCTTCACCT--TCCTATTTGGTGG
----GTGAGCG-GGGTAGAGATTGGTCTCCTATGTGT-C-TTGAGC-GCATGGTTGGCTT
AAACATGGAGC--T-CGACGTAGTGAGCACTG-TGATGATCGGTGG-TTGGATGGGCCT-
TGCGCCCAAGA----AG--CATC---ATGTCATGAA--GTGCCGCGT-TGAG--TTTGCT
AGGAGG-ATTTGGA-TT----GGAT--T--G-AATCTGA-CGC-GAATAGATT--GCTAT
G-AT---TTGTCAACAGTTG
>PLU574_L_sinuatum
TGTCG-AAACTTAC-ACAA--CAAGACCATTT--GTGAAC-TTGTTTTATCT-----TT-
---CCCATAGCTGCGGGGTTTGGACGTGTATCCCTTGTGGTTCCCTTTCCTTCCTCCGCG
GT-----TG---AACAT-TGTGCGACGCGGAATGCGTCAAGGA------ACA-T---GAA
CGCAA-CTTTCA-----CC--TTCGTGCACCTG--TTTGTTGCT-----TGGAG---GTG
-TTGC----TTCGTT-GAA----ATACCAAATAC-AAAAATGACTCTCGGCAACGGATAT
CTCGGCTCTCGCATCGATGAAGAACGTAGCGAAATGCGATACTTGGTGTGAATTGCAGAA
TCCCGTGAACCATCGAGTCTTTGAACGCAAGTTGCGCCCAAAGCCATTTGGCCGAGGGCA
CGTCTGCCTGGGTGTC--ACGCACTATGTTG--C-CCCGCCGCCC---ACTGTAGTTTGG
----GCGGGAGGGGACAGACTATGGCTTCCCACTTGT-C-TTGAAC-TAATGGATGGCCT
AAATAGGGAGC--T-CGCAGTTGTGAGCGCCG-TGATGATTGGTGG-TCGGATCGGCTTC
TACGCCTTTGT----AG--CATC---TTGTCACGAA--GCGCCATGC-TGTG--------
--------TTTCAC-TC----GGTT--T----ACTTTATT----GGATTGATG--ACATT
GCA----TTGTCCACCGTTG
>PLU593_L_sinuatum
TGTCG-AAACTTAC-ACAA--CAAGACCATTT--GTGAAC-TTGTTTTATCT-----TT-
---CCCATAGCTGCGGGGTTGGGACGTGTATCCCTTGTGGTTCCCTTTCCTTCCTCCGCG
GT-----TG---AACAT-TGTGCGACGCGGAATGCGTCAAGGA------ACA-T---GAA
CGCAA-CTTTCA-----CC--TTCGTGCACCTG--TTTGTTGCT-----TGGAG---GTG
-TTGC----TTCGTT-GAA----ATACCAAATAC-AAAAATGACTCTCGGCAACGGATAT
CTCGGCTCTCGCATCGATGAAGAACGTAGCGAAATGCGATACTTGGTGTGAATTGCAGAA
TCCCGTGAACCATCGAGTCTTTGAACGCAAGTTGCGCCCAAAGCCATTTGGCCGAGGGCA
CGTCTGCCTGGGTGTC--ACGCACTATGTTG--C-CCCGCCGCCC---ACTGTAGTTTGG
----GCGGGAGGGGACAGACTATGGCTTCCCACTTGT-C-TTGAAC-TAATGGATGGCCT
AAATAGGGAGC--T-CGCAGTTGTGAGCGCCG-TGATGATTGGTGG-TCGGATTGGCTTC
TACGCCTTTGT----AG--CATC---TTGTCACGAA--GCGCCATGC-TGTG--------
--------TTTCAC-TC----GGTT--T----ACTTTATT----GGATTGATG--ACATT
GCA----TTGTCCACCGTTG
>PLU577_bounduellei
TGTCG-AAACTTAC-ACAA--CAAGACCATTT--GTGAAC-TTGTTTTATCT-----TT-
---CCCATAGCTGCGGGGTTGGGACGTGTATCCCTTGTGGTTCCCTTTCCTTCCTCCGCG
GT-----TG---AACAT-TGTGCGACGCGGAATGCGTCAAGGA------ACA-T---GAA
CGCAA-CTTTCA-----CC--TTCGTGCACCTG--TTTGTTGCT-----TGGAG---GTG
-TTGC----TTCGTT-GAA----ATACCAAATAC-AAAAATGACTCTCGGCAACGGATAT
CTCGGCTCTCGCATCGATGAAGAACGTAGCGAAATGCGATACTTGGTGTGAATTGCAGAA
TCCCGTGAACCATCGAGTCTTTGAACGCAAGTTGCGCCCAAAGCCATTTGGCCGAGGGCA
CGTCTGCCTGGGTGTC--ACGCACTATGTTG--C-CCCGCCGCCC---ACTGTAGTTTGG
----GCGGGAGGGGACAGACTATGGCTTCCCACTTGT-C-TTGAAC-TAATGGATGGCCT
AAATAGGGAGC--T-CGCAGTTGTGAGCGCCG-TGATGATTGGTGG-TCGGATTGGCTTC
TACGCCTTTGT----AG--CATC---TTGTCACGAA--GCGCCATGC-TGTG--------
--------TTTCAC-TC----GGTT--T----ACTTCATT----GGATTGATG--ACATT
GCA----TTGTCCACCGTTG
>PLU616_lobatum
TGTCG--AACTTAC-ACAA--CAAGACCATTT--GTGAAC-TTGTTTTATCT-----TT-
---CCCATAGCTGCGGGGTTGGGACGTGTATCCCTTGTGGTCC--CTTCCTTCCTCCGCA
GT-----TG---AACAT-TGTGCGACGCGGAATGCGTCAAGGA------ACA-T---GAA
CGCAA-CTTTCA-----CC--TTCATGCACCTG--TTTGTTGCT-----TGGAG---GTG
-TTGC----TTCGTT-GAA----ATATCAAATACAAAAAATGACTCTCGGCAACGGATAT
CTCGGCTCTCGCATCGATGAAGAACGTAGCGAAATGCGATACTTGGTGTGAATTGCAGAA
TCCCGTGAACCATCGAGTCTTTGAACGCAAGTTGCGCCCAAAGCCATTTGGCCGAGGGCA
CGTCTGCCTGGGTGTC--ACGCACTATGTTG--C-CCCGCCGCCC---ACTATAGTTTGG
----GCGGGAGGGGACAGACTATGGCTTCCCACTTGT-C-TTGAAC-TAATGGATGGCCT
AAATAGGGAGC--T-CGCAGTTGTGAGCGCCG-TGATGATTGGTGG-TTGGATTGGCTTC
TATGCCTTTGT----AG--CATC---TTGTCACGAA--GCGCCATGC-TGTG--------
--------TTTCAC-TC----GGTT--T----ACTTTATT----GGATTGATG--ACATT
GCA----TTGTCCACCGTTG
>PLU614_moureti
TGTCG-AAACTTAC-ACAA--CAAGACCATTT--GTGAAC-TTGTTTTATCT-----TT-
---CCCATAGCTGCGGGGTTGGGACGTGTATCCCTTGTGGTCC--CTTCCTTCCTCCGCG
GT-----TG---AACAT-TGTGCGACGCGGAATGCGTCAAGGA------ACA-T---GAA
CGCAA-CTTTCA-----CC--TTCATGCACCAG--TTTGTTGCT-----TGGAG---GTG
-TTGC----TTCGTT-GAA----ATATCAAATAC-AAAAATGACTCTCGGCAACGGATAT
CTCGGCTCTCGCATCGATGAAGAACGTAGCGAAATGCGATACTTGGTGTGAATTGCAGAA
TCCCGTGAACCATCGAGTCTTTGAACGCAAGTTGCGCCCAAAGCCATTTGGCCGAGGGCA
CGTCTGCCTGGGTGTC--ACGCACTATGTTG--C-CCCGCCGCCC---ACTATAGTTTGG
----GCGGGAGGGGACAGACTATGGCTTCCCACTTGT-C-TTAAAC-TAATGGATGGCCT
AAATAGGGAGC--T-CGCAGTTGTGAGCGCCG-TGATGATTGGTGG-TTGGATTGGCTTC
TATGCCTTTGT----AG--CATC---TTGTCACGAA--GCGCCATGC-TGTG--------
--------TTTCAC-TC----GGTT--T----ACTTTATT----GGATTGATG--ACATT
GCA----TTGTCCACCGTTG
>PLU630_fruticans
TGTCG-AAACTTGC-ACAA--CAAGACCATTT--GTGAAC-TTGTTTTATAT-----TT-
---CCCATAGCTGCGGGGTTGGGACGTGTATCCCTTGTGGTCC--CTTCCTTCCTCCGCG
GT-----TG---AACAT-TTTGCGACGCGGAATGCGTCAAGGA------ACA-T---GAA
CGTAA-CTTTCA-----CC--TTCTTGCACCAG--TTTGTTGCT-----TGGAG---GTG
-TTGC----TTCGTT-GAA----ATATCAAATGC-AAAAATGACTCTCGGCAACGGATAT
CTCGGCTCTCGCATCGATGAAGAACGTAGCGAAATGCGATACTTGGTGTGAATTGCAGAA
TCCCGTGAACCATCGAGTCTTTGAACGCAAGTTGCGCCTAAAGCCATTTGGCCGAGGGCA
CGTCTGCCTGGGTGTC--ACGCATTATGTTG--C-CCCTCCACCC---ACTATAGTTTGG
----GCGGGAGGGGACAGACTTTGGCTTCCCACTTGT-C-TTGAAC-TAATGGATGGCCT
AAATAGGGAGC--T-CGCAGTTGTGAGCGCCG-TGATGATTGGTGG-TTGGATTGGCTTC
TCTGCCTTTGT----AG--CATC---TTGTCACGAA--GCGCCATGC-TGTG--------
--------TTTCAC-TC----GGTT--T----ACTTT-------GGAATGATG--ACATT
GCA----TTGTCCAACGTTG
>PLU578_imbricatum
TGTCGAAAACTTGC-ACAA--CAAGACCATTT--GTGAAC-TTGTTTTATAT-----TT-
---CCCATAGCTGCGGGGTTGGGACGTGTATCCCTTGTGGTCC--CTTCCTTCCTCCGCG
GT-----TG---AACAT-TTTGCGACGCGGAATGCGTCAAGGA------ACA-T---GAA
CGTAA-CTTTCA-----CC--TTCTTGCACCAG--TTTGTTGCT-----TGGAG---GTG
-TTGC----TTCGTT-GAA----ATATCAAATGC-AAAAATGACTCTCGGCAACGGATAT
CTCGGCTCTCGCATCGATGAAGAACGTAGCGAAATGCGATACTTGGTGTGAATTGCAGAA
TCCCGTGAACCATCGAGTCTTTGAACGCAAGTTGCGCCTAAAGCCATTTGGCCGAGGGCA
CGTCTGCCTGGGTGTC--ACGCATTATGTTG--C-CCCTCCACCC---ACTATAGTTTGG
----GCGGGAGGGGACAGACTTTGGCTTCCCACTTGT-C-TTGAAC-TAATGGATGGCCT
AAATAGGGAGC--T-CGCAGTTGTGAGCGCCG-TGATGATTGGTGG--TGGATTGGCTTC
TCTGCCTTTGT----AG--CATC---TTGTCACGAA--GCGCCATGC-TGTG--------
--------TTTCAC-TC----GGTT--T----ACTTCAT-TG--GAAT-GATG--ACATT
GCA----TTGTCCAACG???
>PLU594_brassicifolium
?????????????C-ACAA--CAAGACCATTT--GTGAAC-TTGTTTTATCT-----TT-
---CCCATAGCTGCGGGGTTGGGACGTGTATCCCTTGTGGTCC--CTTCCTTCCTCCGCG
GT-----TG---AACAT-TTTGCGACGCGGAATGCGTCAAGGA------ACA-T---GAA
CGTAA-CTTTCA-----CC--TTCTTGCACCAG--TTTGTTGCT-----TGGAG---GTG
-TTGC----TTCGTT-GAA----ATATCAAATAC-AAAAATGACTCTCGGCAACGGATAT
CTCGGCTCTCGCATCGATGAAGAACGTAGCGAAATGCGATACTTGGTGTGAATTGCAGAA
TCCCGTGAACCATCGAGTCTTTGAACGCAAGTTGCGCCTAAAGCCATTTGGCCGAGGGCA
CGTCTGCCTGGGTGTC--ACGCATTATGTTG--C-CCCTCCACCC---ACTATAGTTTGG
----GCGGGAGGGGACAGACTTTGGCTTCCCACTTGT-C-TTGAAC-AAATGGATGGCCT
AAATAGGGAGC--T-CGCAGTTGTGAGCGCCG-TGATGATTGGTGG-TTGGATTGGCTTC
TCTGCCTTTGT----AG--CATC---TTGTCACGAA--GCGCCATGC-TGTG--------
--------TTTCAC-TC----GCTT--T----ACTT----CATTGGATTGATG--ATGTT
GCA----TTGTCCACTGTTG
>PLU623_vigaroense
TGTCG-AAACTTGC-ACAA--CAAGACCATTT--GTGAAC-TTGTTTTATCT-----TT-
---CCCATAGCTGCGGGGTTGGGACGTGTATCCCTTGTGGTCC--CTTCCTTCCTCCGCG
GT-----TG---AACAT-TTTTCGACGCGGAATGCGTCAAGGA------ACA-T---GAA
CGTAA-CTTTCA-----CC--TTCTTGCACTAG--TTTGTTGCT-----TGGAG---GTG
-TTGC----TTCGTT-GAA----ATATCAAATAC-AAAAATGACTCTCGGCAACGGATAT
CTCGGCTCTCGCATCGATGAAGAACGTAGCGAAATGCGATACTTGGTGTGAATTGCAGAA
TCCCGTGAACCATCGAGTCTTTGAACGCAAGTTGCGCCTAAAGCCATTTGGCCGAGGGCA
CGTCTGCCTGGGTGTC--ACGCATTATGTTG--C-CCCTCCACCC---ACTATAGTTTGG
----GCGGGAGGGGACAGACTTTGGCTTCCCACTTGT-C-TTGAAC-TAATGGATGGCCT
AAATAGGGAGC--T-CGCAGTTGTGAGCGCCG-TGATGATTGGTGG-TTGGATTGGCTTC
TCTGCCTTTGT----AG--CATC---TTGTCACGAA--GCGCCATGC-TGTG--------
--------TTTCAC-TC----GCTT--T----ACTT----TATTGGATCGATG--ATGTT
GCA----TTGTCCAACGTTG
>PLU647_Psylliostachys_letostachya
TGTCG-AAACCTGCAATAG--CAGAGCCACAC--GTGAAC-TTGTTTTTAAA-----CC-
---TTCTTTGTCGCGCG--ATGGATG-GT-TGCCACGT---------GCCTCCTCCATTG
CC-GGCATG---AACAA-TTTCCGGCGCGGAATGCGCCAAGGA------CTA-T---GAA
CGTAA-GCTTCA-----CC--ATCTCG-TGCCG-ACTGGTTGCG-----TTGAG---GTG
-TTGC----GTCGTT-GAA----AAAT---ATAA-TCGAATGACTCTCGGCAACGGATAT
CTCGGCTCTCGCATCGATGAAGAACGTAGCGAAATGCGATACTTGGTGTGAATTGCAGAA
TCCCGTGAACCATCGAGTCTTTGAACGCAAGTTGCGCCYGAAGCCTTTTGGCCGAGGGCA
CGTCTGCCTGGGCGTC--ACGCATCGCGTCG----CTCCCCACCC--AGCTTTGGTTGG-
----GTTCAAG-GGGCGGAGAGTGGTCTCCCGTGTGC-T-TTGTCTGGCACGGATGGCCT
AAAAATGGAGC--T-TGCAGCAGTGAGCGCCG-TGATGATTGGTGG-TTGGACGGGTTT-
-TGGCCCTAGA----AG--CATC---TCATCACGAG--GCGTCGGGC-A-TG--CATGCT
TGGTTG-ACTTGAC-CA----TTTTGAT--G----TCTT-TGC-GACTAAGTC--GCTTT
GCA----TCGTTCACCCTTG
>Limoniastrum_monopetalum
TGTCG-AAACCTGC-ATAG--CAGAGCCACAC--GCGAAC-TAGTTTTAAAC-----CC-
---TTCTTTGCCAGGAG---GGGATG-GT-TGCCTTGTC------CTTCATCCCTTC---
GT-GGCATG---AACAAATGTTCGGCGCGGGATGCGCCAAGGAA-----ATG-T---TAA
CGTAATGCTTC----------GCCTCACACCGG-TTTCGTTGTG-----TTGGG---GTG
-GTGC----ATCGTT-GAA----AGAT-TTTTA--TCGAACGACTCTCGGCAACGGATAT
CTCGGCTCTTGCATCGATGAAGAACGTAGCGAAATGCGATACTTGGTGTGAATTGCAGAA
TCCCGTGAACCATCGAGTCTTTGAACGCAAGTTGCGCCTGAAGCCTTTTGGTTGAGGGCA
CGTCTGCCTGGGCGTC--ACGCATTACGTCGCCC-CCATTGACCC--GTTTC--------
----GGGACAAGGGGCGGAGAGTGGTCTCCCGTGTGC-T-TTGCCC-GCACGGATGGCCC
AAATTGACAGC--T-GGCAGTTGCGAGCGCCG-TGACGAATGGTGG-TTGGATGGGCCC-
ATGGCCTTGGA----TG--CATC---TCGTCACGAA--GCGCCCGAC-TGTG--TTGGCG
TGTAGG-ACTTCAC-CG----GGAC-----G-AAGTCAT-TGC-------ATT--GCT--
-------TCGTCCACATTTG
>PLU642_Bakerolimon_plumosum
TGTCG-AAACCTAC-GTAG--CAGAGTCACAT--GTGAAC-TAG--TTTTAA-----AC-
AT-CTCCTTGCCGTGCG--GGGAATG-GC-TGCCCTTGTG-----CCTCCCCCTCTCTGT
AC-GGCATT--TTACAA-TTTCCGGTGCGGAATGCGCCAAGGA------ACA-T---GAA
CGTAA-GCCTC-----GCC--TTCTCACACCAG--AAGGTTGTG-----TGAAG---GTG
-CAGC----ATCGTT-GAC----TTTA-TTTTAA-TTGAATGACTCTCGGCAACGGATAT
CTCGGCTCTCGCATCGATGAAGAACGTAGCGAAATGCGATACTTGGTGTGAATTGCAGAA
TCCCGTGAACCATCGAGTCTTTGAACGCAAGTTGCGCCCAAAGCCTTTTGGCTGAGGGCA
CGTCTGCCTGGGCGTC--ACGCATCGCGTCG--CACCCTCCACCT--GCCTCTTTGCCAG
G---ATGAGAG-GGGCGGAGATTGGCCTCCCGCGCGCGT-TTGT-C-GCACGGATGGCCT
AAACATGGAGC--TCGGCGGCAGTGAGCGCCG-TGGCGATCGGTGG-TTGGATGGGCTT-
CCGCCCCTAAG----AG--CATC---TCATCACGGA--GCGCCATGC-CCTA--TTTGCT
CGTACA-ACTCGGC-CG----GATTGTT--G----TCAT-GGT-GATTTAATC--GCTGT
GCT----ATGTCCACCATTG
>GCT1_Popoviolimon_turcomanicum
TGTCG-AAACCTGC-ATAG--CAGAGCAACAT--GCGAAC-TTGTCTTTTCA-----AC-
-C-TTCCTTCCTGTGTG--GCGGGTC-AGAATACTCGTG------CTTCCTCCGCCT--T
GC-GGGATG---AACAA-TTTTCGGCGCGGGTCGCGCCAAGGA------CCA-T---GAA
CGTTA-GGCCTT----GCC--TCTTTGCGCCGT-TAG-GCTGCG-----GCGAG---GGG
-CCCC----ATCATT-GATAACTACCA-A------TTGAATGACTCTTGACAAAGGATAT
CTCGGCTCTCGCATCGATGAAGAACGTAGCGAAATGCGATACTTGGTGTGAATTGCAGAA
TCCTGTGAACCATTGAGTCTTTGAACGCAAGTTGCGCCTGAAGCCTTTTGGCCAAGGGCA
CGTCTGCCTGGGCGTC--ACGCATTGCGTCG-CC-CCAACCACCC--AACTCGTGTTTGG
ATATATGTGTG-GGGCGGAGAGTGGTCTCCCGTGTGCCTCTTGCTC-ACATGGATGGCCG
AAATAGGGAGC--T-TGTGGAAGTGAGTGCTG-TGATGGTTGGTGG-TTGTTTGGGC-T-
CTTGCCCTACAAAGCAG--CATC---TTGTCACGAA--GCGCCACCC-TGTG--TTGGCT
CGGAGG-AGTCGAC-CT----GGTCGAT--G-TTGTCCC-AAC--TTGTGC----GCCGC
CTTATA-TCGTCCACCTTAG
>Acantholimon_bracteatum
??TCG-AAACCTGC-ATAG--CAGAGCAACAT--GCGAAC-TTGTCTTCTCAACCTTCC-
-T-TTCCGTGTGGCGGG--TCAGAAG----ACTCGTG--------CTTCCTCCGCCT--T
GC-GGGATG---AACAA-TTTTCGGCGCGGGTTGCGCCAAGGA------CCA-T---GAA
CGTTA-GGCCTT----GCC--TCTTTGCG-CCG-TTAGGCTGCG-----TTGAG---GAG
-CCCC----ATCATT-GAAAACTATCT-A------TTGAATGACTCTCGACAAAGGATAT
CTCGGCTCTCGCATCGATGAAGAACGTAGCGAAATGCGATACTTGGTGTGAATTGCAGAA
TCCTGTGAACCATTGATTCTTTGAACGCAAGTTGCGCCTGAAGCCTTTTGGCCAAGGGCA
CGTCTGCCTGGGCGTC--ACGCATCGCGTCG-CC-CCTACCTCCC--AACTCGTGTTTGG
AT--ATGTGTG-GGGCGGAGAGTGGCCTCCCGTGTGCCTCTTGCTC-ACATGGATGGCCG
AAATAAGGAGC--T-TGTGGCAGCGAGCGCTG-TGATGATTGGTGG-TTGGATGGGCTT-
TTTGCCTTACAA---AG--CATC---TGGTCACGAA--GCGCCGCCCCGGTG--TTGGCT
TGGAGG-ACTCGAC-CT----GGTCGAT--G-TTGTCCCGATTT-GTGTGCCTT------
-TTT---TCGTCCACCAT??
>Plumbago_auriculata
????G-AAACNT-C-CCAA--CCGAANGACCC--GAGCAC-CTGTTCTTTCA-----CAC
GACCATCTTGC--------CGGGCCCCGNCGGCCCCGTGC-----CGTCCNNNTCCC---
A--GGCTTG---AACAAAAACACGGCGCGGGTTGCGCCAAGGA------CCAAT---CAA
TGTTT-AACCTT----GCN--GCCACCCCCTCC--GTCTCTCGG-----ACNGGGG-GAG
GCAGCGT--GCGGTTGGCAAACACGAT-AANTA--TT-AACGACTCTCGACAACGGATAT
CTCGGCTCTCGCATCGATGAAGAACGTAGCGAAATGCGATACTTGGTGTGAATTGCAGAA
TCCCGTGAACCATCGAGTCTTTGAACGCAAGTTGCGCCCGAAGCCTTCTGGCCGAGGGCA
CGTCTGCCTGGGCGTC--ATGCATCGCGTCG--C-CACCCCACCCACCCTAACCCGGTG-
----GRNCGAGGGGGCGCAATGTGGCCCTCCGTGCAC---CCGGAT-GCGCGGTTGGCTT
AAATTCGGGGC--T-TGCGGCATCGAGCGCCG-CGGCAATCGGTGGCTTTTAAAGGCCG-
TGAGGCC-GGAGACGTA--CATC---TTGCCGCGAA--GCGTCGTGCC------------
---------TCCAC-------AGCCC----GCACGACCC-AAT-----------------
-------GCGACCCCAGGTC
