# Supplementary material for: Taxonomy Complexity of Some Tyrrhenian Endemic Limonium Species Belonging to L. multiforme Group (Plumbaginaceae): New Insights from Molecular and Morphometric Analyses
Source: Plants (Basel). 2022 Nov 18;11(22):3163. doi: 10.3390/plants11223163 (PMC9693374; doi:10.3390/plants11223163)
Supplement: Supplementary file 1 [file plants-11-03163-s001.zip › plants-1957475-supplementary/SupMat_Files S1-S3_Duilio et al_Limonium/Supplementary Material File S2_Limonium_petBD+trnLF_99 taxa.fas]

>Haplotype_A
TATAGAAAAG-------CTAGATCATAGATCTATCTAATCAATCATTTATCACTTGGGGA
AGGAACAATAGTATTTCATTGCTATAGGTA-----TGGATTATT------AAATTGAATA
AACCATGTATTTGGATATTTTATTTTTCCTTCAACTCCACTAAATTGTAT---------T
TA----GTTGTTTAAC------ATAACACAAATAGTTGAAAGGAATTCTCCGAAACGACA
AATGGATTATGGGAGTGTGTGACTTGAACTATTGATTAGGCCGTGTAGATATATGTCCTT
TTCTGCCACATTGCAATTCACAAACCAATGTGTCTTTGTTCCAACCACCTTATATATCTA
AGTCCTATACAGAGGATAGGCTGGTTCGCTTGAATAGAATTCTTTCTATGATCAGTTCCG
AATCATGTTATGCATGA-AAAGGCTCCGTAAGATCCAGTCGAATCAGTGATTTGTTAGAA
TCCAGATTCCGTTTCTTTT-------------------------AT-------TTAAATT
AATG-----TTTTATTTCATAGTATGGAAATGCACTCATTTCCTCTGCATT----GACCC
AATC-----TATGATACTATCGGAGTGAAACAAGGGATCTAAAGAAGAATATAGGCTAGA
GAATGTTAGTAACAAGGAAACGCTTTGCTTCGTATGTC----AAAAGTCTCACAGGAGAT
AAACAACAAGC-GCAAGGTCTGAGACAACCCAAAAAGCATTTGATCATGATCAACTTTGT
----AAGCCTACTTGGGGCTTGAGCATTTATCTGTAAGAACGGAATTCCTTGGAATGGGT
AGTTGCAACTCTGGAAAAGGGAGTCTAGTTTCAATACAGAGAACCTT----ATGTGGAGA
TAGACAACA-----TAT-TATA-GGGTTAAGATATAAATTCTAGATCTAGTTAGTTCCCT
-ACT-AA-GTGAGAACTTTC-AAAATCAGAGAAACCCTGG-AATT-AAGAAAAATGGGCA
ATCCTGAGCCAACTCCCGC--TTTCCAAATCAAAGGATAGGTGCAGAGACTCGATGGAAG
CTATTCTAACAAATGTCGTTGACTTCGTTGCATTGTT-----ATAAGAATTAATCCTCCG
GATGAAGAAGAAGCGTATATACATATGTATACGTACTGAAAAATGAAA-------CTGTA
TCGAATTCATGATGACCCGAATACATGG--------------AATAATTGTTGTGAATTG
ATTCCAAGTTGAAGAAAGAATCGAATATGAATTT---CATAAATTCAAATT-TAAA-ATT
GACCCTGT-TTCTGATAGATCTTTTGAAGAGCCAATCAATTGGATGAGAATGAAGATAGA
GTCCCATTCTACATGTCAATACCGACAAGAATGAAATTTATAGTAAGAGGAAAATCCGTC
GACTTTATAAATCGTGAGGGTTCAAGTCCCTCTATCCCCAAAAAAGCTCATTTGATTCT-
------------GTAACTAGTTATCCTCTTTTTCGTTAACGGTTCAAAATTGGTTCTCTT
CCTAATTTACTCTTCTTTCCATAAAGGTATCTGAGCATAAAAGTCTTGTGATAGAAATGA
TAGATGTACAAATGACCAGCTTTGAGCA----AATG---AGTATTCAACTTTTTT-----
-------GAATGATTCACAAT------ACATATTATTTA-----TTGTACTAAAA-CTTA
CA-----TACAAAGTCTTCT----------------AGATCCAAGAAATTCTGAGGCCTA
GATAACACTTTGTAATATCCTTTCGCCTTTT------ATTTAATTGACATAGAAACCTGT
TATCTAGTAACATGAGTAGATACTGCGGGGCGAAAGGC
>Haplotype_B
TATAGAAAAG-------CTAGATCATAGATCTATCTAATCAATCATTTATCACTTGGGGA
AGGAACAATAGTATTTCATTGCTATAGGTA-----TGGATTATT------AAATTGAATA
AACCATGTATTTGGATATTTTATTTTTCCTTCAACTCCACTAAATTGTAT---------T
TA----GTTGTTTAAC------ATAACACAAATAGTTGAAAGGAATTCTCCGAAACGACA
AATGGATTATGGGAGTGTGTGACTTGAACTATTGATTAGGCCGTGTAGATATATGTCCTT
TTCTGCCACATTGCAATTCACAAACCAATGTGTCTTTGCTCCAACCACCTTATATATCTA
AGTCCTATACAGAGGATAGGCTGGTTCGCTTGAATAGAATTCTTTCTATGATCAGTTCCG
AATCATGTTATGCATGA-AAAGGCTCCGTAAGATCCAGTCGAATCAGTGATTTGTTAGAA
TCCAGATTCCGTTTCTTTT-------------------------AT-------TTAAATT
AATG-----TTTTATTTCATAGTATGGAAATGCACTCATTTCCTCTGCATT----GACCC
AATC-----TATGATACTATCGGAGTGAAACAAGGGATCTAAAGAAGAATATAGGCTAGA
GAATGTTAGTAACAAGGAAACGCTTTGCTTCGTATGTC----AAAAGTCTCACAGGAGAT
AAACAACAAGC-GCAAGGTCTGAGACAACCCAAAAAGCATTTGATCATGATCAACTTTGT
----AAGCCTACTTGGGGCTTGAGCATTTATCTGTAAGAACGGAATTCCTTGGAATGGGT
AGTTGCAACTCTGGAAAAGGGAGTCTAGTTTCAATACAGAGAACCTT----ATGTGGAGA
TAGACAACA-----TAT-TATA-GGGTTAAGATATAAATTCTAGATCTAGTTAGTTCCCT
-ACT-AA-GTGAGAACTTTC-AAAATCAGAGAAACCCTGG-AATT-AAGAAAAATGGGCA
ATCCTGAGCCAACTCCCGC--TTTCCAAATCAAAGGATAGGTGCAGAGACTCGATGGAAG
CTATTCTAACAAATGTCGTTGACTTCGTTGCATTGTT-----ATAAGAATTAATCCTCCG
GATGAAGAAGAAGCGTATATACATATGTATACGTACTGAAAAATGAAA-------CTGTA
TCGAATTCATGATGACCCGAATACATGG--------------AATAATTGTTGTGAATTG
ATTCCAAGTTGAAGAAAGAATCGAATATGAATTT---CATAAATTCAAATT-TAAA-ATT
GACCCTGT-TTCTGATAGATCTTTTGAAGAGCCAATCAATTGGATGAGAATGAAGATAGA
GTCCCATTCTACATGTCAATACCGACAAGAATGAAATTTATAGTAAGAGGAAAATCCGTC
GACTTTATAAATCGTGAGGGTTCAAGTCCCTCTATCCCCAAAAAAGCTCATTTGATTCT-
------------GTAACTAGTTATCCTCTTTTTCGTTAACGGTTCAAAATTGGTTCTCTT
CCTAATTTACTCTTCTTTCCATAAAGGTATCTGAGCATAAAAGTCTTGTGATAGAAATGA
TAGATGTACAAATGACCAGCTTTGAGCA----AATG---AGTATTCAACTTTTTT-----
-------GAATGATTCACAAT------ACATATTATTTA-----TTGTACTAAAA-CTTA
CA-----TACAAAGTCTTCT----------------AGATCCAAGAAATTCTGAGGCCTA
GATAACACTTTGTAATATCCTTTCGCCTTTT------ATTTAATTGACATAGAAACCTGT
TATCTAGTAACATGAGTAGATACTGCGGGGCGAAAGGC
>Haplotype_G
TATAGAAAAG-------CTAGATCATAGATCTATCTAATCAATCATTTATCACTTGGGGA
AGGAACAATAGTATTTCATTGCTATAGGTA-----TGGATTATT------AAATTGAATA
AACCATGTATTTGGATATTTTATCTTTCCTTCAACTCCACTAAATTGTAT---------T
TA----GTTGTTTAAC------ATAACACAAATAGTTGAAAGGAATTCTCCGAAACGACA
AATGGATTATGGGAGTGTGTGACTTGAACTATTGATTAGGCCGTGTAGATATATGTCCTT
TTCTGCCACATTGCAATTCACAAACCAATGTGTCTTTGTTCCAACCACCTTATATATCTA
AGTCCTATACAGAGGATAGGCTGGTTCGCTTGAATAGAATTCTTTCTATGATCAGTTCCG
AATCATGTTATGCATGA-AAAGGCTCCGTAAGATCCAGTCGAATCAGTGATTTGTTAGAA
TCCAGATTCCGTTTCTTTT-------------------------AT-------TTAAATT
AATG-----TTTTATTTCATAGTATGGAAATGCACTCATTTCCTCTGCATT----GACCC
AATC-----TATGATACTATCGGAGTGAAACAAGGGATCTAAAGAAGAATATAGGCTAGA
GAATGTTAGTAACAAGGAAACGCTTTGCTTCGTATGTC----AAAAGTCTCACAGGAGAT
AAACAACAAGC-GCAAGGTCTGAGACAACCCAAAAAGCATTTGATCATGATCAACTTTGT
----AAGCCTACTTGGGGCTTGAGCATTTATCTGTAAGAACGGAATTCCTTGGAATGGGT
AGTTGCAACTCTGGAAAAGGGAGTCTAGTTTCAATACAGAGAACCTT----ATGTGGAGA
TAGACAACA-----TAT-TATA-GGGTTAAGATATAAATTCTAGATCTAGTTAGTTCCCT
-ACT-AA-GTGAGAACTTTC-AAAATCAGAGAAACCCTGG-AATT-AAGAAAAATGGGCA
ATCCTGAGCCAACTCCCGC--TTTCCAAATCAAAGGATAGGTGCAGAGACTCGATGGAAG
CTATTCTAACAAATGTCGTTGACTTCGTTGCATTGTT-----ATAAGAATTAATCCTCCG
GATGAAGAAGAAGCGTATATACATATGTATACGTACTGAAAAATGAAA-------CTGTA
TCGAATTCATGATGACCCGAATACATGG--------------AATAATTGTTGTGAATTG
ATTCCAAGTTGAAGAAAGAATCGAATATGAATTT---CATAAATTCAAATT-TAAA-ATT
GACCCTGT-TTCTGATAGATCTTTTGAAGAGCCAATCAATTGGATGAGAATGAAGATAGA
GTCCCATTCTACATGTCAATACCGACAAGAATGAAATTTATAGTAAGAGGAAAATCCGTC
GACTTTATAAATCGTGAGGGTTCAAGTCCCTCTATCCCCAAAAAAGCTCATTTGATTCT-
------------GTAACTAGTTATCCTCTTTTTCGTTAACGGTTCAAAATTGGTTCTCTT
CCTAATTTACTCTTCTTTCCATAAAGGTATCTGAGCATAAAAGTCTTGTGATAGAAATGA
TAGATGTACAAATGACCAGCTTTGAGCA----AATG---AGTATTCAACTTTTTT-----
-------GAATGATTCACAAT------ACATATTATTTA-----TTGTACTAAAA-CTTA
CA-----TACAAAGTCTTCT----------------AGATCCAAGAAATTCTGAGGCCTA
GATAACACTTTGTAATATCCTTTCGCCTTTT------ATTTAATTGACATAGAAACCTGT
TATCTAGTAACATGAGTAGATACTGCGGGGCGAAAGGC
>Haplotype_R
TATAGAAAAG-------CTAGATCATAGATCTATCTAATCAATCATTTATCACTTGGGGA
AGGAACAATAGTATTTCATTGCTATAGGTA-----TGGATTATT------AAATTGAATA
AACCATGTATTTGGATATTTTATTTTTCCTTCAACTCCACTAAATTGTAT---------T
TA----GTTGTTTAAC------ATAACACAAATAGTTGAAAGGAATTCTCCGAAACGACA
AATGGATTATGGGAGTGTGTGACTTGAACTATTGATTAGGCCGTGTAGATATATGTCCTT
TTCTGCCACATTGCAATTCACAAACCAATGTGTCTTTGTTCCAACCACCTTATATATCTA
AGTCCTATACAGAGGATAGGCTGGTTCGCTTGAATAGAATTCTTTCTATGATCAGTTCCG
AATCATGTTATGCATGA-AAAGGCTCCGTAAGATCCAGTCGAATCAGTGATTTGTTAGAA
TCCAGATTCCGTTTCTTTT-------------------------AT-------TTAAATT
AATG-----TTTTATTTCATAGTATGGAAATGCACTCATTTCCTCTGCATT----GACCC
AATC-----TATGATACTATCGGAGTGAAACAAGGGATCTAAAGAAGAATATAGGCTAGA
GAATGTTAGTAACAAGGAAACGCTTTGCTTCGTATGTC----AAAAGTCTCACAGGAGAT
AAACAACAAGC-GCAAGGTCTGAGACAACCCAAAAAGCATTTGATCATGATCAACTTTGT
----AAGCCTACTTGGGGCTTGAGCATTTATCTGTAAGAACGGAATTTCTTGGAATGGGT
AGTTGCAACTCTGGAAAAGGGAGTCTAGTTTCAATACAGAGAACCTT----ATGTGGAGA
TAGACAACA-----TAT-TATA-GGGTTAAGATATAAATTCTAGATCTAGTTAGTTCCCT
-ACT-AA-GTGAGAACTTTC-AAAATCAGAGAAACCCTGG-AATT-AAGAAAAATGGGCA
ATCCTGAGCCAACTCCCGC--TTTCCAAATCAAAGGATAGGTGCAGAGACTCGATGGAAG
CTATTCTAACAAATGTCGTTGACTTCGTTGCATTGTT-----ATAAGAATTAATCCTCCG
GATGAAGAAGAAGCGTATATACATATGTATACGTACTGAAAAATGAAA-------CTGTA
TCGAATTCATGATGACCCGAATACATGG--------------AATAATTGTTGTGAATTG
ATTCCAAGTTGAAGAAAGAATCGAATATGAATTT---CATAAATTCAAATT-TAAA-ATT
GACCCTGT-TTCTGATAGATCTTTTGAAGAGCCAATCAATTGGATGAGAATGAAGATAGA
GTCCCATTCTACATGTCAATACCGACAAGAATGAAATTTATAGTAAGAGGAAAATCCGTC
GACTTTATAAATCGTGAGGGTTCAAGTCCCTCTATCCCCAAAAAAGCTCATTTGATTCT-
------------GTAACTAGTTATCCTCTTTTTCGTTAACGGTTCAAAATTGGTTCTCTT
CCTAATTTACTCTTCTTTCCATAAAGGTATCTGAGCATAAAAGTCTTGTGATAGAAATGA
TAGATGTACAAATGACCAGCTTTGAGCA----AATG---AGTATTCAACTTTTTT-----
-------GAATGATTCACAAT------ACATATTATTTA-----TTGTACTAAAA-CTTA
CA-----TACAAAGTCTTCT----------------AGATCCAAGAAATTCTGAGGCCTA
GATAACACTTTGTAATATCCTTTCGCCTTTT------ATTTAATTGACATAGAAACCTGT
TATCTAGTAACATGAGTAGATACTGCGGGGCGAAAGGC
>PLU599 L multiforme
TATAGAAAAG-------CTAGATCATAGATCTATCTAATCAATCATTTATCACTTGGGGA
AGGAACAATAGTATTTCATTGCTATAGGTA-----TGGATTATT------AAATTGAATA
AACCATGTATTTGGATATTTTATTTTTCCTTCAACTCCACTAAATTGTAT---------T
TA----GTTGTTTAAC------ATAACACAAATAGTTGAAAGGAATTCTCCGAAACGACA
AATGGATTATGGGAGTGTGTGACTTGAACTATTGATTAGGCCGTGTAGATATATGTCCTT
TTCTGCCACATTGCAATTCACAAACCAATGTGTCTTTGTTCCAACCACCTTATATATCTA
AGTCCTATACAGAGGATAGGCTGGTTCGCTTGAATAGAATTCTTTCTATGATCAGTTCCG
AATCATGTTATGCATGA-AAAGGCTCCGTAAGATCCAGTCGAATCAGTGATTTGTTAGAA
TCCAGATTCCGTTTCTTTT-------------------------AT-------TTAAATT
AATG-----TTTTATTTCATAGTATGGAAATGCACTCATTTCCTCTGCATT----GACCC
AATC-----TATGATACTATCGGAGTGAAACAAGGGATCTAAAGAAGAATATAGGCTAGA
GAATGTTAGTAACAAGGAAACGCTTTGCTTCGTATGTC----AAAAGTCTCACATGAGAT
AAACAACAAGC-GCAAGGTCTGAGACAACCCAAAAAGCATTTGATCATGATCAACTTTGT
----AAGCCTACTTGGGGCTTGAGCATTTATCTGTAAGAACGGAATTCCTTGGAATGGGT
AGTTGCAACTCTGGAAAAGGGAGTCTAGTTTCAATACAGAGAACCTT----ATGTGGAGA
TAGACAACA-----TAT-TATA-GGGTTAAGATATAAATTCTAGATCTAGTTAGTTCCCT
-ACT-AA-GTGAGAACTTTC-AAAATCAGAGAAACCCTGG-AATT-AAGAAAAATGGGCA
ATCCTGAGCCAACTCCCGC--TTTCCAAAAAAAAGGATAGGTGCAGAGACTCGATGGAAG
CTATTCTAACAAATGTCGTTGACTTCGTTGCATTGTT-----ATAAGAATTAATCCTCCG
GATGAAGAAGAAGCGTATATACATATGTATACGTACTGAAATACTATA-------CTGTA
TCGAATTCATGATGACCCGAATACATGG--------------AATAATTGTTGTGAATTG
ATTCCAAGTTGAAGAAAGAATCGAATATGAATTT---CATAAATTCAAATT-TAAA-ATT
GACCCTGT-TTCTGATAGATCTTTTGAAGAGCCAATCAATTGGATGAGAATGAAGATAGA
GTCCCATTCTACATGTCAATACCGACAAGAATGAAATTTATAGTAAGAGGAAAATCCGTC
GACTTTATAAATCGTGAGGGTTCAAGTCCCTCTATCCCCAAAAAAGCTCATTTGATTCT-
------------GTAACTAGTTATCCTCTTTTTCGTTAACGGTTCAAAATTGGTTCTCTT
CCTAATTTACTCTTCTTTCCATAAAGGTATCTGAGCATACAAGTCTTGTGATAGAAATGA
TAGATGTACAAATGACCAGCTTTGAGCA----AATG---AGTATTCAACTTTTTT-----
-------GAATGATTCACAAT------ACATATTATTTA-----TTGTACTAAAA-CTTA
CA-----TACAAAGTCTTCT----------------AGATCCAAGAAATTCTGAGGCCTA
GATAACACTTTGTAATATCCTTTCGCCTTTTATTTATATTTAATTGACATAGAAACCTGT
TATCTAGTAACATGAGTAGATACTGCGGGGCGAAAGGC
>Plumbago auriculata
CATAGAGAAG-------ATAGATCCTAGATCTTTCTAATCAATCATTTATCACTTGGGGG
AGGAACAAGAGTATTTCATTGCTATAAGTA-----TGGATTATTATTATTAAAATGAATA
AGCCATGTATTTGGACATTTTCTTT--CCTTCAACTCCACTAAATTGTAT---------T
TA----GTCGTTTAAC------ATAACACAACTAGTTGAAAGGAATTCTCCGAAACGACA
AATGGATTATGGGAGTGTGTGACTTGAACTATTGATTAGGCCGTGCAGATGGATGTCCTT
TTCTGCCACATTGCAATTCACAAACCAATGTGTCTTTGTTCCAACCACCGTATATAT--A
AGTCCTATACAGAGGATAGGCTGGTTCGCTTGAATAGAATTCTTTCTATGATCAGCTCCG
AATCATGTCATGCATGA-ACAGGCTCCGTAAGATCCAGTCGAATCAGTGATTTGTTAGAA
TTCAGATTCTCTTTCATTT-------------------------AT-------TTAATTT
CATTTTTT-TTTATTTATATAGTATGGAAATGCATTCATTTCCTCTGCATC----GACCC
AATC-----TATGATACTATCGGAGTGAAACAAGGGATCTAAAGAAGAATAGAGGCTAGA
GTCTGTTAGTAACAAGGAAACCCTTTGCTTCGTATGTC----AAAAGTCTCACACGAGAT
AAAGAATAAATTGCAAGGTCTGAGACGGCCCAGAAAGCATTTGATCATGATCAACTTTGT
TTGTACGCCTACCTGGGGATTGAGCATTTATCTGTAAGAACGGAATTCCTTGGAATGGGT
AGTTCCAACTCTGCAAAGAGGGGTCTAGTTTCAATACCGAGAACACT----ATGTGGAGA
TAGAGAACA-----TATATATA-GGGTTAGGATAGATATTCTAGATCTATTTAGTTC???
???????????????????????????????????????????????????AAATGGGCA
ATCCTGAGCCAACTCCTGC--TTTCCAAAAAAAAGGATAGGTGCAGAGACTCAATGGAAG
CTGTTCTAACAAATGGAGTTGACTACCTTGCGTTGTT-----ATAAAAATGAATCTTCCG
GATGAAGAAGAAAGATATATACAGATGTATACGTACTGCAATACTATATATATAACTGTA
TCGAATGAATGATGACCCGAATCCATGG--------------AAGAATTNTTGTGAATGG
ACTCGAAGTTGAAGAAAGAATCGAATATTCATTTATG---AAATCAAAATG-AAAAGATT
TACTCCGCAGTCTGATAGATCTTTTGAAGAATCGATCAATCGGATGAGAATGAAGATAGA
GTCCCATTCTACATGTCAATACCGACAAGAATGAAATTTATAGTAAGAGGAAAATCCGTC
GACTTTAGAAATCGTGAGGGTTCAAGTCCCTCTATCCCCAAAAAAGCTCATTTCATTTC-
------------CTAACTAGTTATCCTCCTTTTTGTTAACGGTTCAAAATTGGTTCTGTT
CCTCATTTACTCTTCTTTCG-AAAAGGTATCTGAGCAGACAAGACTTGTGATAGAAATGA
TACATGTACAAATGACCAGCTTTTAGCA----AATG---AGTTGAATACTCCTTT-----
-------GAA-TTATT-CAAT------------CATTTC-----TTGGACTAAAA-CTTA
CA-----TACAAAGTCTTCT-----------TTTCACGATCCAAGAAATTCTGGGGCCTA
GATAAGACTTTGGAATATCCTTTCGCCTTTT-----TATTTAATTGACATAGACCCCAGT
TATCTAGTAAAATGGGTATATGATGCGTCGGGAATGGC
>Acantholimon lycopodioides
TATAAAAAAAAAA----ATAGATCATAGATCTTTCTAATCAATCATTTATCACTTGGGGA
AGGAACAATAGTCTTTCATTGCTATAGGTA-----TGGATTATT------AAATGGAATA
AGCCATGTATTTGGATTTTTTAGTTTTCCTTCAACTCCACTAAATTCTAT---------T
TA----GTTGTTTAACTTTAACATAACACAACTTGTTGAAAGGAATTCTCCGAAACAACA
AATGGATTATGGGAGTGTGTGACTTGAACTATTGATTAGGCCGTGTAGATATATGTCCTT
TTCTGCCACATTGCAATTCACAAACCAATGTGTCTTTGTTCCAACCACCTTATAG----A
AGTCCTATACAGAGGATAGGCCGGTTCGCTTGAATAGAATTCTTTCTATGATCAGCTCCG
AATCATGTTATGCATGA-AAAGGCTCCGTAAGATCCAGTCGAATCCGTGATTTGTTCAAA
TCCAGATTCCTTTTCTTTT-------------------------AT-------TTAAATT
AATG-----TTTTATTTAATAGTATGGAAATGCACTCATTTCCTCTGCATT----GACCC
AATC-----TATGATACTATCGGAGTGAAACAAGGGATCTAAAGAAGAATATAGGCTAGA
GAATGTTAGTAACAAGGAAACGCTTTGCTTGGTATGTC----AAAAGTTTCACACGAGAT
AAATAACAAGC-GCAAGGTCTGAGACGACCCAGAAAGCATTTGATTATGATCAACTTTGT
----AAGCCTACTTGGGGGTTGAGCAATAATCTGTAAGAACGGAATTCCTTGGAATGGGT
AGTTGCAACTCTGGAAAAGGGAGTCTAGTTTCAATACAGAGAACCCT----ATGTGGAGA
TAGACAACA-----TAT-TATAAGGGTTAAGATAGAAATTTGAGATCTAGTTAGTTCCCT
-ACT-AA-GTGATAACTTTC-AAAATCAGAGAAACCCTGGGAATT-AATCAAAATGGGCA
ATCCTGAGCCAACTCCCGC--TTTCCAAAAAAAGGGATAGGTGCAGAGACTCAATGGAAG
CTATTCTAACAAATGTCGTTGACTTCGTTGCATTGTT-----ATAAGAATTCATCATCCG
GATGAAGAAGAAACGTATATACAGATTTATACGTATTTAAATAGTATA-------CTGTA
TCGAATTAATGATGACCCGAATACATGG--------------AAGAATTGTTGTGAATTG
ATTCCAAGTTGAAGAAAGAATCGAATATGAATTTATG---AAATTCATATG-AAAA-ATG
GACCCCGT-GTCTGATAGATCTTTTGAAGAACCGACCAATTGGATGAGAATGAAGAGAGA
GTCCCATTCTACATGTCAATACCGACAAGAATGAAATTTATAGTAAGAGGAAAATCCGTC
GACTTTATAAATCGTGAGGGTTCAAGTCCCTCTATCCCCAAAAA-GCTCATTTGATTTT-
------------CTAACTAGTTATCCTCTTTTTCGTTAACGGTTCAAAAT-CGTTCTCTT
ACTCATTGACTCTTCTTTCCATAAAGGTATCTTAGCCGACAAGTCTTGTGATAGAAATGA
TAGATGTACAAATGATCATCTTTGAGCATTTGAATG---A-TTCACAATACATTTTATTT
CTTGTATGAA-------------------------------------------AA-TTGA
CA-----TACAAAG-CTTCTTTTTTTTTTTTTTTGAAGATCCAAGAAATTCTGAGGCCTA
GATAACACGATAGAATATCCTTTCGCCTTT------TATTTAATTGACATAGACCCCTGT
TATCTAGTAACATGAGTAGATACTGTGGTGCGAAAGGC
>Limoniastrum monopetalum
TATAGAAAAG-------ATAGATCATAGATCTTTCGAATCAAGCATTTATCACTTGGGGA
AGGAACAATAGTATTTCATTGCTATAGGTA-----TGGATTCTA------AAATGGAATA
AGCCATGTATTTGGATATTTGATTTTTCCTTCAACTCCACAAAATTGTAT---------T
TA----GTTGTTTAAC------ATAAGACAACTAGTTGAAAGGAATTCTCCGAAACAACA
AATGGATTATGGGAGTGTGTGACTTGAACTATTGATTAGGCCGTGTAGATATATGTCCTT
TTCTGCCACATTGCAATTCACAAACCAATGTGTCTTTGTTCCAACCACCTTATATATATA
AGTCCTATACAGAGGATAGGCTGGTTCGCTTGAATAGAATTCTTTCTATGATCATCTCCG
AATCATGTGATGCATGA-AAAGGCTCCGTAAGATCCAGTCGAATCAATGATTTGTTAAAA
TCCAGATTCCATTTCTTTT-------------------------AT-------TTAAATT
AATGTTTTGTTTTATTTAATAGTATGGAAATGCACTCATTTCCTCTGCATT----GACTC
AATC-----TATGATACTATCGGAGTGAAACAAGGGATCTAAAGAAGAATATAGGCTAGA
GCATGTTAGTAACAAGGAAACGCTTTGCTTCGTATGTC----AAAAGTCTCACACGGGAT
AAACAACAAAT-GCAAGGTCTGAGACGACCCAGAAAGCATTTGATCATGATCAACTTTGT
----AAGCCTACTTGGGGGTTGAGCATTTATCTGTAAGAACGAAATTCCTTGGAATGGGT
AGTTGCAACTCTGGAAAAGGGAGTCTAGTTTCAATACCGAGAACCAT----ATGTGTCGA
TAGACGACA-----TAT-TATA-GGGTTAAGATCGAAATTCTAGATATAGTTAGTTCCCT
-ACT-AA-GTGATAACTTTC-ACAATCAGAGAA-CCCTGG-AATT-AATAAAAATGGGCA
ATCCTGAGCCAACTCCCGC--TTTCC-AAAAGAAGGATAGGTGCAGAGACTCAATGGAAG
CTATTCTAACAAATGTCGTTGACTTCGTTGCATTGTT-----ATAAGAATTCATCCTTCG
GATGAAGAAGAAACGTATATACATATGTATACGTGCTGAAAAACTA--------------
--GAATTGATGATGACCCGAATACAGGG--------------AAGAATTGTTGTGAATTG
ATTCCAAGTTGAAGAAAGAATTGAATATGAATTT---CATAAATTCAAATG-AAAA-ATT
GACCCCGT-GTCTGATAGATCTTTTGAAGAACCGATCAATTGGATGAGAATGAAGATAGA
GTCCCATTCTACATGTCAATACCGACAAGAATGAAATTTATAGTAAGAGGAAAATCCGTC
GACTTTATAAATCGTGAGGGTTCAAGTCCCTCTATCCCCAAAAAAGCTCATTTGATTCT-
------------CTAACTA-----CCTCCTTTTCGTTAACGGTTCAAAATTGGTTCTCTT
ACTCATTTACCCTTCTTTCCATAAACGTATCTGAGCAGACAAGTCTTGTGATAGAAATGA
TAGATGTACAAATGATCAGCTTTGAGCA----AATG---AGTATTCAACTTATTT-----
-------GAATGATTCACAAT------ACATATTATTTC-----TTGTACGAAAA-CTTA
CA-----TACAAAGTCTTCT-----------TTTGAAGACCCAAGAAATTCTGAGGCCTA
GATAAGACTTTGGAATATCCTTTCGCCTTT------TATTTCATTGACATAGAACCCTGT
TATCTAGTAACATGAGTAGATACTGCGGCGCGAAAGGC
>PLU641 Afrolimon peregrinum
TATAGAAAAG-------ATAGATCATAGATCTATCTAATCAATCATTTATCACTTGGGGA
AGGAACAATAGTATTTCATTGCTATAGGTA-----TGGATTATT------AAATTGAATA
AACCATGTATTTGGATATTTTTTTTT-CCTTCAACTCCACTAAATTGTAT---------T
TA----GTTGTTTAAC------ATAACACAAATAGTTGAAAGGAATTCTCCGAAACGACA
AATGGATTATGGGAGTGTGTGACTTGAACTATTGATTAGGCCGTGTAGATATATGTCCTT
TTCTGCCACATTGCAATTCACAAACCAATGTGTCTTTGTTCCAACCATCTTATATATCTA
ATTCCTATACAGAGGATAGGCTGGTTCGCTTGAATAGAATTCTTTCTATGATCAGTTCCG
AATCATGTTATGCATGA-AAAGGCTCCGTAAGATCCAGTCGAATCAGTGATTTGTTAGAA
TCCAGATTCCGTTTCTTGT-------------------------AT-------TTAAATT
AAAT-----TTTTATTTCATAGTATGGAAATGCATTCATTTCCTCTGCATT----GACCC
AATC-----TATGATACTATCGGAGTGAAACAAGGGATCTAAAGAAGAATATAGGCTAGA
GAATGTTAGTAACAAGGAAACGCTTTGCTTTGTATGTC----AAAAGTCTCACATTAGAT
AAACAACAAAC-GCAAGGTCTGAGACAACCCAAAAAGCATTTGATCATAATCAACTTTGT
----AAGCCTACTTGGGGTTTGAGCATTTATCTGTAAGAACGGAATTCCTTGGAATGGGT
AGTTGCAACTCTGTAAAAGGGAGTCTAGTTTCAATACAGAGAACCCT----ATGTGGAGA
TAGACAACA-----TAT-TATA-GGGTTAAGATATAAATTCTAGATCTAGTTAGTTC???
?????????????????????????TCAGAGAAACCCTGG-AATT-AAGAAAAATGGGCA
ATCCTGAGCCAACTCCCGC--TTTCCAAAAAAAAGGATAGGTGCAGAGACTCAATGGAAG
CTATTCTAACAAATGTCGTTGACTTCGTTGCATTGTT-----ATAAGAATTAATCCTCCG
GATGAAGAA-------------ATATGTATACGTACTGAAATACTATA-------CTGTA
TCGAATTAATGATGACCCGAATACATGG--------------AATAATTGTTGTGAATTG
ATTCCAAGTTGAAGAAAGAATCGAATATAAATTT---TTTAAATTCATATT-TAAA-ATT
TACCCCGT-GTCTGATAGATCTTTTGAAGAACCGATCAATTGGATGAGAATGAAGATAGA
GTCCCATTCTACATGTCAATACCGACAAGAATGAAATTTATAGTAAGAGGAAAATCCGTC
GACTTTATAAATCGTGAGGGTTCAAGTCCCTCTATCCCCAAAAAAGATCATTTGATTCT-
------------CTAACTAGTTATCCTCTTTTTCGTTAACGGTTCAAAATTGGTTCTCTT
CCTAATTTACTCTTCTTTCCATAAAGGTATCTGAGCATTCAAGTCTTGTGATAGAAATGA
TAGATGTACAAATGACCAGCTTTGAGCA----AATG---AGTATTCAACTTTTTT-----
-------GAATGATTCACAAT------ACATATTATTTA-----TTGTACTAAAA-CTTA
CA-----TACAAAGTCTTCT----------------AGATCCAAGAAATTATGAGGCCTA
GATAACACTTTGTAATATCCTTTCGCCTTT------TATTTAATTGACATAGAAACCTGT
TATCTAGTAACATGAGTAGATACTGCGACGCGAAAGGC
>PLU411 Muellerolimon salicorniaceum
?????????G-------ATAGATCATAGATCTTTCGAATCAATCATTTATCACTTGGGGA
AGGAACAATAGTATTTCATTGCTATAAGTA-----TGGATTATT------AAATTGAATA
ACCCATGTATTTGGATATTTTATTTTTCCTTCAACTCAACTAAATTGTAT---------T
TA----GTTGTTTAAC------ATAACACAACTAGTTGAAAGGAATTCTCCGAAACGACA
AATGGATTATGGGAGTGTGTGACTTGAACTATTGATTAGGCCGTGTAGATATATGTCCTT
TTCTGCCACATTGCAATTCACAAACCAATGTGTCTGTGTTCCAACCACCTTATATATATA
AGTCCTATACAGAGGATAGGCTGGTTCGCTTGAATAGAATTCTTTCTATGATCAGCTCCG
AATCATGTTATGCATGA-AAAGGCTCCGTAAGATCCAGTCGAATCGGTGATTTGTTAGAA
TCCAGATTCCATTTCTTTT-------------------------AT-------TTAAATT
CATG-----TTTTATTTAATAGTATGGAAATGCACTCATTTCCTCTGCATT----GACCC
AATC-----TATGATACTATCGGAGTGAAACAAGGGATCTAAAGAAGAATATAGGCTAGA
GAATGTTAGTAACAAGGAAACGCTTTGCTTTGTATGTC----AAAAGTCTCATACGAGAT
AAACAACAAGC-GCAAGGTTTGAGACGACCCAGAAAGCATTTGATCATGATCAACTTTGT
----AAGCCTACGTGGGGGTTGAGCATTTATATGTAAGAACGGAATTCCTTGGAATGGGT
AGTTGCAACTCTGGAAAAGGGAGTCTAGTTTAAAAACCTAGAACCAT----ATGTGGAGA
TAGACAACA-----TAT-TATA-GAGTTAAGATAGAAATTCTAGATCTAGTTAGTTCCCT
-ACT-AA-GTGAGAACTTTC-AAAATCAGAGAAACCCTGG-AATT-AATAAAAATGGGCA
ATCCTGAGCCAACTCCCGT--TTTCCAAAAACAAGGATAGGTGCAGAGACTCAATGGAAG
CTATTCTAACAAATGTCGTTGACTTCGTTGCATTGTT-----ATAAGAATTCATCCTCCG
GATGAAGAAGAAACGTATATACATATGTATACGTACTGAAATACTATA-------CTGTA
TCGAATTAATGATGACCCGAATACATTG--------TTGTGA---------TGTGAATTG
ATTCCAAGTTGAAGAAAGAATCGAATATGAATTTATG---AAATTCAAATG-AAAA-ATT
TACCCCGT-GTCTGATAGATCTTTTGAAGAACCGATCAATTGGATGAGAATGAAGATAGA
GTCCCATTCTACATGTCAATACCGGCAAGAATGAAATTTATAGTAAGAGGAAAATCCGTC
GACTTTATAAATCGTGAGGGTTCAAGTCCCTCTATCCCCAAAAAAGCTTGTTTGATTCT-
------------CTAACTAGTTATCCTCTTTTTCGTTAACGGTTCAAAATAGGTTCTCTT
CCTCATTTACTCTTCTTTCCATAAAGGTATCTGAGCAGATAAGTCTTGTACTAGAAATGA
TAGATGTACAAATGACCAGCTTTGAGGA----AATG---AGTATTCAACTTATTT-----
-------GAATGATTCACAAT------ACATAGCATTTC-----TTGTACTAAAA-CTTA
CA-----GACAAAGTCTTCT-----------TTTGAAGATCCAAGAAATTCTGAGGCCTA
GATAAGACTTTGGAATATCCTTTCGCCTTT------TATTTAATTGACATAGAACCCTGT
TATCTAGTAACATGAGTAGATACTGCGGCGCG??????
>PLU642 Bakerolimon plumosum
TATAGAAAAG-------ATAGATCATAGATCTTTCTAATCAATCATTTATCACTTGGGGA
AGGAACAATAGTATTTCATTGCTATAGGTA-----TGGATTATT------AAATTGAATA
AGCCATGTATTTGGATATTTTCTTTTTCCTTCAACTCCACTAAATTGTAT---------T
TA----GTTGTTTAAC------ATAACACAACTAGTTGAAAGGAATTCTCCGAAACGACA
AATGGATTATGGGAGTGTGTGACTTGAACTATTGATTAGGCCGTGTAGATATATGTCCTT
TTCTGCCACATTGCAATTCACAAACCAATGTGTCTTTGTTCCAACCACCTTATATATATA
AGTCCTATACAGAGGATAGGCTGGTTCGCTTGAATAGAATTCTTTCTATGATCAGCTCCG
AATCATGTTATGCATGA-AAAGGCTCCGTAAGATCCAGTCGAATCAGTGATTTGTTAGAA
TCCAGATTCCATTTCTTTT-------------------------AT-------TTAAATT
AATGTTTTGTTTTATTTAATAGTATGGAAATGCACTCATTTCCTCTGCATT----GACCC
AATC-----TATGATACTATCGGAGTGAAACAAGGGATCTAAAGAAGAATATAGGCTAGA
GAATGTTAGTAACAAGGAAACGCTTTGCTTCGTATGTC----AAAAGTCTCACACGAGAT
AAACAACAAGC-GCAAGGTTTGAGACGACCCAGAAAGCATTTGATCATGATCAACTTTGT
----AAGCCTACTTGGGGGTTGAGCATTTATCTGTAAGAACGGAATTCCTTGGAATGGGT
AGTTGCAACTCTGGAAAAGGGAGTCTAGTTTAAATACCGAGAACCAT----ATGTGGAGA
TAGACAACA-----TAT-TATA-GGGTTAAGATAGAAATTCTAGATCTAATTAGTTCCCT
-ACT-AA-GTGAGAACTTTC-AAAATCAGAGAAACCCTGG-AATT-AATAAAAATGGGCA
ATCCTGAGCCAACTCCCGC--TTTCCAAAAAAAAGGATAGGTGCAGAGACTCAATGGAAG
CTATTCTAACAAATGTCGTTGACTTCG-----------------AATAATTCATCCTCCG
GATGAAGAAGAAACATATATACATATGTATACGTACTGAAATACTATA-------CTGTA
TCGAATTACTGATGACCCGAATACATGG--------------AAGAATTGTTGTGAATTG
ATTCCAAGTTGAAGAAAGAATCGAATATGAATTTCAG---AAATTCAAATG-AAAA-ATT
TACCCTGT-GTCTGATAGATCTTTTGAAGAACCGATCAATTGGATGAGAATGAAGATAGA
GTCCCATTCTACATGTCAATACCGACAAGAATGAAATTTATAGTAAGAGGAAAATCCGTC
GACTTTATAAATCGTGAGGGTTCAAGTCCCTCTATCCCCAAAAAAGCTCGTTTGATTCT-
------------CTAACTAGTTATCTTCTTTTTCGTTAACGGTTCAAAATAGGTTCTCTC
CCTCATTTACTCTTCTTTCCATAAAGGTATCTGAGCAAATAAGTTTTGTGCTAGAAATGA
TAGATGTACAAATGACCAGCTTTGAGGA----AATG---AGTATTCAACTTATAT-----
-------GAATGATTCACAAT------ACATAGCATTTC-----TTGTACTAAAA-CTTA
CAGTACAGACAAAGTCTTCT-----------TTTGAAGATCCAAGAAATTCTGAGGCCTA
GATAAGACTTTGGAATATCCTTTCGCCTTT------TATTTAATTGACATAGACCCCTGT
TATCTAGTAACATGAGTAGATACTGCGGCGCGAAAGGC
>PLU409 Myriolimon ferulaceum
TATAGAAAAG-------ATAGATCATAGATCTTTCTACTTAAAAATTTATCACTTGGGGA
AGGAACAATAGTATTTCATTGCTATAGGTA-----TGGATTATT------AAATTGAATA
AGCCATGTATTTGGATATTTTATTTTTCCTTCAACTCCACTAAATTGTAT---------T
TA----GTTGTTTAAC------ATAACACAACTAGTTGAAAGGAATTCTCCGAAACGACA
AATGGATTATGGGAGTGTGTGACTTGAACTATTGATTAGGCCGTGTAGATATATGTCCTT
TTCTGCCACATTGCAATTCACAAACCAATGTGTCTTTGTTCCAACCACCTTATATATATA
AGTCCTATACAGAGGATAGGCTGGTTCGCTTGAATAGAATTCTTTCTATGATCAGCTCCG
AATCATGTTATGCATGA-AAAGGCTCCGTAAGATCCAGTCGAATCAGTGATTTGTTAGAA
TCCAGATTCCATTTCTTTT-------------------------AT-------TTAAATT
GATGTTTTCTTTTATTTAATAGTATGGAAATGCACTCATTTCCTCTGCATTAATGGACCC
AATC-----TATGATACTATCGGAGTGAAACAAGGGATCTAAAGAAGAATATAGGCTAGA
GAATGTTAGTAACAAGAAAACGCCTTGCTTCGTATGTT----AAAAGTCTCACACGAGAT
AAACAACAAGC-GCAAGGTTTGAGACGACCCAGAAAGCATTTGATCATGATCAACTTTGT
----AAGCCTACTTGGGGTTTGAGCATTTATCTGTAAGAACGGAATTCCTTGGAATGGGT
AGTTGCAACTCTGGAAAAGGGAGTCTAGTTTCTATACAGAGAACCCT----ATGTGAAGA
TAGAC----------CT-TATA-GGGTTAAGATATAAATTCTAGATCTAGTTAGTTCCCT
-ACT-AA-GTGAGAACTTTC-AAAATCAGAGAAACCCTGG-AATT-AATAAAAAAGGGCA
ATCCTGAGCCAACTCCCGC--TTTTCAAAAAAAAGGATAGGTGCAGAGACTCAATGGAAG
CTATTCTAACAAATGTCGTTGACTTCGTTGCATTTTT-----CTAAGAATTCATCCTCCG
TATGAAGAAGAAACGTATATACATATGTATACGTACTGAAATATTCGA-------ATGTG
TCGAATTCATGATGACCCGAATCCATTG----------------------TTGTGAATTG
ATTCCAAGTTGAACAAAGAATCGAATATGAATTT---CATAAATTCAAATG-AAAA-AAG
GATCCCGT-GTCTGATAGATCTTTTGAAGAACCGATCAATTGGATGAGAATGAAGATAGA
GTCCCATTCTACATGTCAATACCGACAAGAATGAAATTTATAGTAAGAGGAAAATCCGTC
GACTTTATAAATCGTGAGGGTTCAAGTCCCTCTATCCCCAAAAAAGCTGGTTTGATTCT-
------------CTAACTAGTTATCCTCTTTTTCGTTAACGGTTCAAAATAGGTTCTCTT
TCTCATTTACTCTTCTTTCCATAAAGGTATCTGAGCAGACAAGACTTGTGATAGAAATGA
TAGATGTACAAATGACCAGCTTTGAGGA----AATG---AGTATGCAACTTATTT-----
-------GCATGATTCACAAT------ACATAGAATTTC-----TTGTACTAAAAACTTA
CA-----GACAAAGTATTCG-----------TTTGAAGATCCAAGAAATTATGAGGCCTC
GATAATACTTTGGAATATCCTTTCGCCTTT------TATTTAATTGACATAGACCCCTGT
TATCTACTAACATGAGTAGATACTGCGGCGCGAAAGGC
>GCT1 Popoviolimon turkumanicum
TATAAAAAAA--------TAGATCATAGATCTTTCTAATCAATCATTTATCACTTGGGGA
AGGAACAATAGTCTTTCATTGCTATAGGTA-----TGGATTATT------AAATTGAATA
AGCCATGTATTTGGATTTTTGAGTTTTCCTTCAACTCCACTAAATTCTAT---------T
TA----GTTGTTTAACTTTAACATAACACAACTTGTTGAAAGGAATTCTCCGAAACAAAA
AATGGATTATGGGAGTGTGTGACTTGAACTATTGATTAGACCGTGTAGATATATGTCCTT
TTCTGCCACATTGCAATTCACAAACCAATGTGTCTTTGTTCCAACCACCTTATAT----A
AGTCTTATACAGAGGATAGGCCGGTTCGCTTGAATAGAATTCTTTCTATGATCAGCTCCG
AATCATGTTATGCATGA-AAAGGCTCCGTAAGATCCAGTCGAATCCGTGATTTGTTCAAA
TCCAGATTCCTTTTCTTTT-------------------------AT-------TTAAATT
AATG-----TTTTATTTAATAGTATGGAAATGCACTCATTTCCTCTGCATT----GACCC
AATC-----TATGATACTATCGGAGTGAAACAAGGGATCTAAAGAAGAATATAGGCTAGA
GAATGTTAGTAACAAGGAAACGCTTTGCTTGGTATGTC----AAAAGTTTCACACGAGAT
AAATAACAAGC-GCAAGGTCTGAGACGACCCAGAAAGCATTTGATTATGATCAACTTTGT
----AAGCCTACTTGGGGGTTGAGCAGTAATCTGTAAGAATGGAATTCCTTGGAATGGGT
AGTTGCAACTCTGGAAAAGGGAGTCTAGTTTCAATACAGAGAACCAT----ATGTGGAGA
TAGACAACACAACATAT-TATA-GGGTTAAGATAGAAATTTGAGATCTAGTTAGTTCCCT
-ACT-AA-GTGATAACTTTC-AAAATCAGAGAAACCCTGG-AATT-AATCAAAATGGGCA
ATCCTGAGCCAACTCCCGC--TTTCCAAAAAAAGGGATAGGTGCAGAGACTCAATGGAAG
CTATTCTAACAAATGTCGTTGACTTCGTT-------------------------------
------------------------------------------------------------
------------------------------------------------------------
----------GAAGAAAGAATCGAATATGAATTTATG---AAATTCATATG-AAAA-ATG
GACCCCGT-GTCTGATAGATCTTTTGAAGAACCGACCAATTGGATGAGAATGAAGATAGA
GTCCCATTCTACATGTCAATACCGACAAGAATGAAATTTATAGTAAGAGGAAAATCCGTC
GACTTTATAAATCGTGAGGGTTCAAGTCCCTCTATCCCCAAAAA-GCTCATTTGATTTTC
TAATTTGATTTTCTAACTAGTTATCCTCTTTTTCGTTAACGGTTCAAAAT-CGTTCTCTT
ACTCATTGACTCTTCTTTC-----AGGTATCTTAGCAGACAAGTCTTGTGATAGAAATGA
TAGATGTACAAATGATCATCTTTGAGCATTTGAATG---A-TTCACAATACATTTTATTT
CTTGTATGAA-AATTGACA-T------ACAAAT-ATG--------------AAAA-TTGA
CA-----TACAAAG-CTTCTTTTTTT----TTTTGAAGATCCAAGAAATTCTGAGGCCTA
GATAACACGATAGAATATCCTTTCGCCTTT------TATTTAATTGACATAGACCCCTGT
TATCTAGTAACATGAGTAGATACTGTGGTGCGAAAGGC
>PLU647 Psylliostachys letostachya
TATAGAAAAG-------ATAGATCATAGATCTTTCTAATCAATCATTTATCACTTGGGGA
AGGAACAATAATATTTCATTGCTATAGGTATGTCTTATTTGATT------AAATTGAATA
AGACATGTGTTTGGATATTTGATTTTTCCTTCAACTCCGCTAAATTTTAT---------T
TA----GTTGTTTAAC------ATAACACAACTAGTTGAAAGGAATTTTCCGAAACGACA
AATGGATTATGGGAGTGTGTGACTTGAACTATTGATTAGGCCGTGTAGATATATGTCCTT
TTCTGCCACATTGTAATTCACAAACCAATGTGTCTTTGTTCCAACCACCTTATATAT--A
AGTCCTATACAGAGGATAGGATGGTTCGTTTGAATAGAATTCTTTCTATGATCAGCTCCG
AATCATGTTATGCATGA-AAAGGCTCCGTAAGATCCAGTTGAATCAGTGATTTGTTAGAA
TCCTGATTCCATTTCTTTT-------------------------AT-------TTAAATT
CATGTTTTGTTTTATTTAATAGTATGGAAATGCACTCATTTCCTCTGCATT----GACCC
AATCCAATCTATGATACTATCGGAGTGAAACAAGGGATCTAAAGAAGAATATAGGCTAGA
GAATGTTAGTAACAAGGAAACGCTTTGCTTCGTATGTC----AAAAGTATCACAATAGAT
AAATAACAAGC-GCAAGGTTTGAGACGACCCAGAAAGCATTTGATCATGATCAACTTTGT
----AAGCCTACTTGGGGGTTGAGCATTTATATGTAAGAACGGAATTCCTTGGAATGGGT
AGTTGCAACTCTGGAAAAGGGAGTCTAGTTTTAATACAGAGAACCAT----ATATGGAGA
TAGACAACA-----TAT-TATA-GGGTTAAGATAGAAATTCTAGATCTAGTTAGTTCCCT
-ACT-AA-GTGACAACTTTC-AAAATCAGAGAAACCCTGG-AATT-AAAAAAAATGGGCA
ATCCTGAGCCAACTCCCGC--TTTCAAAAAAAAAGGATAGGTGCAGAGACTCAATGGAAG
CTATTCTAACAAATGTCGTTGACTTCGTTGCATTGTT-----ATAAGAATTCATCCTCCG
GATGAAGAAGAAACGTATATACATATGTATACGTACTGGAACACTATA-------CTGTA
TCGAATTAATGATGACCCGAATACATGG--------------AAGAATTGTTGTGAATTG
ATTCCAAGTTGAAGAAAGAATCGAATATGAATTTCTG---AAATTCAAATG-AAAA-ACT
TACCCCGT-GTCTGATAGATCTTTTAAAGAACTGATAAATTGGATGAGAATGAAGATAGA
GTCCCATTCTACATGTCAATACCGACAAGAATGAAATTTATAGTAAGAGGAAAATCCGTC
GACTTTATAAATCGTGAGGGTTCAAGTCCCTCTATCCCCAAAAAAGCTCGTTTGATTCT-
------------CTAACTAGTTATCCTCTTTTTCGTTAACGGTTCAAAATTGGTTCTCTT
CCTTATTTACTCTTCTTTCCATAAAGGTATCTGAGCAAACAAGTCTTGTGATAGAAATGA
TAGATGTACAAATGACCAGCTTTGAGGA----AATG---AGTAGTCAATTTATTT-----
-------GAATGATTCGAAAT---------------------------------------
-------------------T-----------TTTGAAGATCCAAGAAATTCTGAGTCTTA
GATAAGACTTTGGAATATCCTTTCGCCTTT------TATTTAATTGACATACACCCCGGT
TATCTAGTAACATGAGTAGATACTGTGGCGCGAAAGGC
>GLB1 L caspium
TATAGAAAAG-------ATAGATCATAGATCTATCTAATCAATCATTTCTCACTTGGGGA
AGGAACAATAGTATTTCATTGCTATAGGTA-----TGGATTATT------CAATTGAATA
AACCATGTATTTGGATATTTTAGTTTTCCTTCAACTCCACTAAATTGTAT-----TTATT
TA----GTTATTTAAC------ATAACACAAATAGTTGAAAGGAATTCTCCGAAACGACA
AATGGATTATGGGAGTGTGTGACTTGAACTATTGATTAGGCCGTGTAGATTTATGTCCTT
TTCTGCCACATTGCAATTCACAAACCAATGTGTCTTTGTTCCAACCATCTTATATATCGA
AGTCCCATACAGAGGATAGGCTGGTTCGCTTGAATAGAATTCTTTCTATGATCAGTTCCG
AATCATGCTATGCATGA-AAAGGCTCCGTAAGATCCAGTCGAATCAGTGATTTGTTAGAA
TCCAGATTCCGTTTCTTTT-------------------------AT-------TTAAATG
AATA-----TTTTATTTCATAGTATGGAAATGCACTCATTTCCTCTGCATT----GACCC
AATC-----TACGATACTATCGGAGTGAAACAAGGGATCTAAAGAAGAATATAGGCTAGA
GAATGTTAGTAACAAGGAAACACTTTGCTTCGTATGTC--------ATCTCACATGAGAT
AAACAACAAGA-GCAAGGTCTGAGACAACCCAAAAAGCATTTGAGCACGATCAATTTTGT
----AAGCCTACTTGGGGTTTGAGCATTTATCTGTAAGAACGGAATTCCTTGGAATGGGT
AGTTGCAACTCTGGAAAAGGGAGTCTAGTTTCAATACAGAGAACCCT----ATGTGGAGA
TAGACAACC-----TAT-TATA-GGGTTAAGATATAAATTCTAGATCTAGTTAGTTCCCT
-ACT-AAAGTGAGAACTTTC-AAAATCAGAGAAACCCTGG-AATT-AAGAAAAATGGGCA
ATCCTGAGCCAACTCCCGC--TTTCCAAAAAAAAGGATAGGTGCAGAGACTCAATGGAAG
CTATTCTAACAAATGTCGTTGACTTCGTTGCATTGTT-----ATAAGAATTAATCCTCCG
GATGAAGAAGAAACGTATATACATATGTATACGTACTGAAATACTATG-------CTGTA
TCGAATTAATGATGACCCGAATACATGG--------------AATAATTGTTGTGAATTG
ATTCCAAGTTGAAGAAAGAATCGAATATGAATTT---CATAAATTCAAATT-TAAA-ATT
TATCCCGT-GTCTGATAGATCTTTTGACGAACCAATCAATTGGATGAGAATGAAGATAGA
GTCCCATTCTACATGTCAATACCGACAAGAATGAAATTTATAGTAAGAGGAAAATCCGTC
GACTTTATAAATCGTGAGGGTTCAAGTCCCTCTATCCCCAAAAAAGCTCATTTTATTCT-
------------CTAACTAGTTATCCTCTTTTTCGTTAACGGTTCAAAATTGGTTCTCTT
CCTAATTTACTCTTCTTTCTATAAAGGTATCTGAGCATAAAAGTCTTGTGATAGAAATGA
TAGATGTACAAATGACCAGCTTTGAGCA----AATG---AGTATTCAACTTTTTT-----
-------GAATGATTCACAAT------ACATATTCTTTA-----TTGTACTAAAA-CTTA
CA-----TACAAAATCTTCT----------------AGATCCAAGAAATTATGAGGCCTA
GATAACACTTTGTAATATACTTTCGCCTTT------TATTTAATTGACATAGAAACCTGT
TATCTAATAACATGAGTAGATACTGCGGCGCGAAAGGC
>GLC4 L iranicum
TATAGAAAAG-------ATAGATCATAGATCTATCTAATCAATCATTTATCACTTGGGGA
AGGAACAATAGTATTTCATTGCTATAGGTA-----TGGATTATT------AAATTGAATA
AACCATGTATTTGGATATTTTATTTTTCCTTCAACTCCACTAAATTGTAT---------T
TA----GTTGTTTAAC------ATAACACAAATAGTTGAAAGGAATTCTCCGAAACGACA
AATGGATTATGGGAGTGTGTGACTTGAACTATTGATTAGGCCGTGTAGATATATGTCCTT
TTCTGCCACATTGCAATTCACAAACCAATGTGTCTTTGTTCCAACCATCTTATATATCTA
ATTCCTATACAGAGGATAGGCTGGTTCGCTTGAATAGAATTCTTTCTATGATCAGTTCCG
AATCATGTTATGCATGA-AAAGGCTCCGTAAGATCCAGTCGAATCAGTGATTTGTTAGAA
TCCAGATTCCGTTTCTTGT-------------------------AT-------TTAAATT
AATGTTTTATGTTATTTCATAGTATGGAAATGCACTCATTTCCTCTGCATT----GACCC
AATC-----TATGATACTATCGGAGTGAAACAAGGGATCTAAAGAAGAATATAGGCTAGA
GAATGTTAGTAACAAGGAAACGCTTTGCTTTGTATGTC----AAAAGTCTCACATGAGAT
AAACAACAAAC-GCAAGGTCTGAGACAACCCAAAAAGCATTTGATCATGATCAACTTTGT
----AAGCCTACTTGGGGTTTGAGCATTTATCTGTAAGAACGGAATTCCTTGGAATGGGT
AGTTGCAACTCTGGAAAAGGGAGTCTAGTTTCAATACAGAGAACCCT----ATGTGGAGA
TAGACAAC----------TATA-GGGTTAAGATATAAATTCAAGATCTAGTTAGTTCCCT
-ACT-AAAGTGAGAACTTTCAAAAATCAGAGAAACCCTGG-AATT-AAGAAAAATGGGCA
ATCCTGAGCCAACTCCCGC--TTTCCAAAAAAAAGGATAGGTGCAGAGACTCAATGGAAG
CTATTCTAACAAATGTCGTTGACTTCGTTGTATTGTT-----ATAAGAATTAATCCTCCG
GATGAAGAA-------------ATATGTATACGTACTGAAATACTATA-------CTGTA
TCGAATTAATGATGACCCGAATACATGG--------------AATAATTGTTGTGAATTG
ATTCCAAGTTGAAGAAAGAATCGAATATGAATTT---CATAAATTCATATT-TTAA-ATT
GACCCCGT-GTCTGATCGATCTTTTGAAGAACCGATCAATTGGATGAGAATGAAGATAGA
GTCCCATTCTACATGTCAATACCGACAAGAATGAAATTTATAGTAAGAGGAAAATCCGTC
GACTTTATAAATCGTGAGGGTTCAAGTCCCTCTATCCCCAAAAAAGATCATTTGATTCT-
------------CTAACTAGTTATCCTCTTTTTCGTTAACGGTTCAAAATTGGTTCTCTT
CCTAATTTACTCTTCTTTCCATAAAGGTATCTGAGCATGCAAGTCTTGTGATAGAAATGA
TAGATGTACAAATGACCAGCTTTGAGCA----AATG---AGTATTCAACTTTTTT-----
-------AAATGATTCACAAT------ACATATTATTTA-----TTGTACTAAAA-CTTG
CA-----TACAAAGTCTTCT----------------AGATCCAAGAAATTCTGAGGCCTA
GATACCACTTTGTAATATCCTTTCGCCTTT------TATTTAATTGACATAGAAACCTGT
TATCTAGTAACATGAGTAGATACTGCGACGCGAAAGGC
>GLF7 L gabrieli
TATAGAAAAG-------ATAGATCATAGATCTATCTAATCAATCATTTATCACTTGGGGA
AGGAACAATAGTATTTCATTGCTATAGGTA-----TGGATTATT------AAATTGAATA
AACCATGTATTTGGATATTTTATTTTTCCTTCAACTCCACTAAATTGTAT---------T
TA----GTTGTTTAAC------ATAACACAAATAGTTGAAAGGAATTCTCCGAAACGACA
AATGGATTATGGGAGTGTGTGACTTGAACTATTGATTAGGCCGTGTAGATATATGTCCTT
TTCTGCCACATTGCAATTCACAAACCAATGTGTCTTTGTTCCAACCATCTTATATATATA
ATTCCTATACAGAGGATAGGCTGGTTCGCTTGAATAGAATTCTTTCTATGATCAGTTCCG
AATCATGTTATGCATGA-AAAGGCTCCGTAAGATCCAGTCGAATCAGTGATTTGTTAGAA
TCCAGATTCCGTTTCTTGT-------------------------AT-------TTAAATT
AATGTTTTATGTTATTTCATAGTATGGAAATGCACTCATTTCCTCTGCATT----GACCC
AATC-----TATGATACTATCGGAGTGAAACAAGGGATCTAAAGAAGAATATAGGCTAGA
GAATGTTAGTAACAAGGAAACGCTTTGCTTTGTATGTC----AAAAGTCTCACATGAGAT
AAACAACAAAC-GCAAGGTCTGAGACAACCCAAAAAGCATTTGATCATGATCAACTTTGT
----AAGCCTACTTGGGGTTTGAGCATTTATCTGTAAGAACGGAATTCCTTGGAATGGGT
AGTTGCAACTCTGGAAAAGGGAGTCTAGTTTCAATACAGAGAACCCT----ATGTGGAGA
TAGACAAC----------TATA-GGGTTAAGATATAAATTCAAGATCTAGTTAGTTCC-T
TACT-AA-GTGAGAACTTTC-AAAATCAGAGAAACCCTGG-AATT-AAGAAAAATGGGCA
ATCCTGAGCCAACTCCCGC--TTTCCAAAAAAAAGGATAGGTGCAGAGACTCAATGGAAG
CTATTCTAACAAATGTCGTTGACTTCGTTGTATTGTT-----ATAAGAATTAATCCTCCG
GATGAAGAA-------------ATATGTATACGTACTGAAATACTATA-------CTGTA
TCGAATTAATGATGACCCGAATACATGG--------------AATAATTGTTGTGAATTG
ATTCCAAGTTGAAGAAAGAATCGAATATGAATTT---CATAAATTCATATT-TTAA-ATT
GACCCCGT-GTCTGATCGATCTTTTGAAGAACCGATCAATTGGATGAGAATGAAGATAGA
GTCCCATTCTACATGTCAATACCGACAAGAATGAAATTTATAGTAAGAGGAAAATCCGTC
GACTTTATAAATCGTGAGGGTTCAAGTCCCTCTATCCCCAAAAAAGATCATTTGATTCT-
------------CTAACTAGTTATCCTCTTTTTCGTTAACGGTTCAAAATTGGTTCTCTT
CCTAATTTACTCTTCTTTCCATAAAGGTATCTGAGCATGCAAGTCTTGTGATAGAAATGA
TAGATGTACAAATGACCAGCTTTGAGCA----AATG---AGTATTCAACTTTTTT-----
-------GAATGATTCACAAT------ACATATTATTTA-----TTGTACTAAAA-CTTA
CA-----TACAAAGTCTTCT----------------AGATCCAAGAAATTCTGAGGCCTA
GATACCACTTTGTAATATCCTTTCGCCTTT------TATTTAATTGACATAGAAACCTGT
TATCTAGTAACATGAGTAGATACTGCGACGCGAAAGGC
>GLSP3 L iconicum
TATAGAAAAG-------ATAGATCATAGATCTATCTAATCAATCATTTCTCACTTGGGGA
AGGAACAATAGTATTTCATTGCTATAGGTA-----TGGATTATT------CAATTGAATA
AACCATGTATTTGGATATTTTAGTTTTCCTTCAACTCCACTAAATTGTAT-----TTATT
TA----GTTATTTAAC------ATAACACAAATAGTTGAAAGGAATTCTCCGAAACGACA
AATGGATTATGGGAGTGTGTGACTTGAACTATTGATTAGGCCGTGTAGATTTATGTCCTT
TTCTGCCACATTGCAATTCACAAACCAATGTGTCTTTGTTCCAACCATCTTATATATCGA
AGTCCCATACAGAGGATAGGCTGGTTCGCTTGAATAGAATTCTTTCTATGATCAGTTCCG
AATCATGCTATGCATGA-AAAGGCTCCGTAAGATCCAGTCGAATCAGTGATTTGTTAGAA
TCCAGATTCCGTTTCTTTT-------------------------AT-------TTAAATG
AATA-----TTTTATTTCATAGTATGGAAATGCACTCATTTCCTCTGCATT----GACCC
AATC-----TACAATACTATCGGAGTGAAACAAGGGATCTAAAGAAGAATATAGGCTAGA
GAATGTTAGTAACAAGGAAACACTTTGCTTCGTATGTC--------ATCTCACATGAGAT
AAACAACAAGA-GCAAGGTCTGAGACAACCCAAAAAGCAGTTGATCACGATCAATTTTGT
----AAGCCTACTTGGGGTTTGAGCATTTATCTGTAAGAACGGAATTCCTTGGAATGGGT
AGTTGCAACTCTGGAAAAGGGAGTCTAGTTTCAATACAGAGAACCCT----ATGTGGAGA
TAGACAACA-----TAT-TATA-GGGTTAAGATATAAATTCTAGATCTAGTTAGTTCCCT
-ACT-AA-GTGAGAACTTTC-AAAATCAGAGAAACCCTGG-AATT-AAGAAAAATGGGCA
ATCCTGAGCCAACTCCCGC--TTTCCAAAAAAAAGGATAGGTGCAGAGACTCAATGGAAG
CTATTCTAACAAATGTCGTTGACTTCGTTGCATTGTT-----ATAAGAATTAATCCTCCG
GATGAAGAAGAAACGTATATACATATGTATACGTACTGAAATACTATG-------CTGTA
TCGAATTAATGATGACCCGAATACATGG--------------AATAATTGTTGTGAATTG
ATTCCAAGTTGAAGAAAGAATCGAATATGAATTT---CATAAATTCAAATT-TAAA-ATT
TATCCCGT-GTCTGATAGATCTTTTGACGAACCAATCAATTGGATGAGAATGAAGATAGA
GTCCCATTCTACATGTCAATACCGACAAGAATGAAATTTATAGTAAGAGGAAAATCCGTC
GACTTTATAAATCGTGAGGGTTCAAGTCCCTCTATCCCCAAAAAAGCTCATTTTATTCT-
------------CTAACTAGTTATCCTCTTTTTCGTTAACGGTTCAAAATTGGTTCTCTT
CCTAATTTACTCTTCTTTCTATAAAGGTATCTGAGCATAAAAGTCTTGTGATAGAAATAA
TAGATGTACAAATGACCAGCTTTGAGCA----AATG---AGTATTCAACTTTTTT-----
-------GAATGATTCACAAT------ACATATTCTTTA-----TTGTACTAAAA-CTTA
CA-----TACAAAATCTTCT----------------AGATCCAAGAAATTATGAGGCCTA
GATAACACTTTGTAATATACTTTCGCCTTT------TATTTAATTGACATAGAAACCTGT
TATCTAATAACATGAGTAGATACTGCGGCGCGAAAGGC
>GLSP4 L lilacinum
TATAGAAAAG-------ATAGATCATAGATCTATCTAATAAATCATTTATCACTTGGGGA
AGGAACAATAGTATTTCATTGCTATAGGTA-----TGGATTATT------AAATTGAATA
ACCCATGTATTTGGATATTTTATTTTTCCTTCAACTCCACTAAATTGTAT---------T
TA----GTTGTTTAAC------ATAACACAAATAGTTGAAAGGAATTCTCCGAAACGACA
AATGGATTATGGGAGTGTGTGACTTGAACTATTGATTAGACCGTGTAGATATATGTCCTT
TTCTGCCACATTGCAATTCACAAACCAATGTGTCTTTGTTCCAACCATCTTATATATCTA
ATTCCTATACAGAGGATAGGCTGGTTCGCTTGAATAGAATTCTTTCTATGATCAGTTCCG
AATCATGTTATGCATGA-AAAGGCTCCGTAAGATCCAGTCGAATCAGTGATTTGTTAGAA
TCCAGATTCCGTTTCTTGTTCTTGT-------------------AT-------TTAAATT
AAAGTTTTATTTTATTTCATAGTATGGAAATGCACTCATTTCCTCTGCATT----GACCC
AATC-----TATGATACTATCGGAGTGAAACAAGGGATCTAAAGAAGAATATAGGCTAGA
GAATGTTAGTAACAAGTAAACGCTTTGCTTTGTATGTC----AAAAGTCTCACATGAGAT
AAACAACAAAC-GCAAGGTCTGAGACAACCCAAAAAGCATTTGATCATGATCAACTTTGT
----AAGCCTACTTGGGGTTTGAGCATTTATCTGTAAGAACGGAATTCCTTGGAATGGGT
AGTTGCAACTCTGGAAAAGGGAGTCTAGTTTCAATACAGAGAACCCT----ATGTGGAGA
TAGACAACA-----TAT-TATA-GGGTTAAGATATAAATTCTAGATCTAGTTAGTTCCCT
-ACT-AA-GTGAGAACTTTC-AAAATCAGAGAAACCCTGG-AATT-AAGAAAAATGGGCA
ATCCTGAGCCAACTCCCGC--TTTCCAAAAAAAAGGATAGGTGCAGAGACTCAATGGAAG
CTATTCTAACAAATGTCGTTGACTTCGTTGCATTGTT-----ATAAGAATTAATCCTCCG
GATGAAGAA-------------ATATGTATACGTACTGAAATACTATA-------CTGTA
TCGAATTAATGATGACCCGAATACATGG--------------AATAATTGTTGTGAATTG
ATTCCAAGTTGAAGAAAGAATCGAATATGAATTTATG---AAAT----ATT-TTAA-ATT
TACCCCGT-GTCTGATAGATCTTTTGAAAAACCGATCAATTGGATGAGAATGAAGATAGA
GTCCCATTCTACATGTCAATACCGACAAGAATGAAATTTATAGTAAGAGGAAAATCCGTC
GACTTTATAAATCGTGAGGGTTCAAGTCCCTCTATCCCCAAAAAATAGAATTTGATTCT-
------------CTAACTAGTTATCCTCTTTTTCGTTAACGGTTCAAAATTGGTTCTCTT
CCTAATTTACCCTTCTTTCCATAAAGGTATCTGAGCATTAAAATCTTGTGATAGAAATGA
TAGATGTACAAATGACCAGCTTTGAGCA----AATG---AGTATTCAACTTTTTT-----
-------GAATGATTCACAAT------ACATATTATTTA-----TTGTACTAAAA-CTTA
TA-----TACAAAGTCTTCT----------------AGATCCAAGAAATTCTGAAGCCTA
GATAACACTTTGTAATATCCTTTCGCCTTT------TATTTAATTGACATAGAAACCTGT
TATCTAGTAACATGAGTAGATACTGCGACGCGAAAGGC
>PLU407 L australe
TATAGAAAAG-------ATAGATAATAGATCTATCTAATCAATTATTTCTCACTTGGGGA
AGGAACAATAGTATTTCATTGCTATAGGTA-----TGGATTATT------AAATTGAATA
AACCATGTATTTGGATATTTTAGTTTTCCTTCAACTCCACTAAATTGTAT---------T
TA----GTTGTTTAAC------ATAACACAAATAGTTGAAAGGAATTCTCCGAAACGACA
AATGGATTATGGGAGTGTGTGACTTGAACTATTGATTAGGCCGTGTAGATATATGTCCTT
TTCTGCCACATTGCAATTCACAAACCAATGTGTCTTTGTTCCAACCATCTTATATATCTA
AGTCCTATACAGAGGATAGGCTGGTTCGCTTGAATAGAATTCTTTCTATGATCAGTTCCG
AATCATGTTATGCATGA-AAAGGCTCCGTAAGATCCAGTCGAATCAGTGATTTGTTAGAA
TCCAGATTCCGTTTCTTTT-------------------------ATTTAAATTTTAAATT
AATGTTTTATTTTATTTCATAGTATGGAAATGCACTCATTTCCTCTGCATT----GACCC
AATC-----TACGATACTATCGGAGTGAAACAAGGGATCTAAAGAAGAATATAGGCTAGA
GAATGTTAGTAACAAGGAAACGCCTTGCTTCGTA--------AAAAGTCTCACATGAGAT
AAACAACAAGC-ACAAGGTCTGAGACAACCCAAAAAGCATTTGATCACGATCAATTTTGT
----AAGCCTACTTGGGGTTTGAGCATTTATCTGTAAGAACGGAATTCCTTGGAATGGGT
AGTTGCAACTCTGGAAAAGGGAGTCTAGTTTCAATACAGAGAACCCT----AGGTGGAGA
TAGACAACA-----TAT-TATA-GGGTTAAGATATAAATTCTAGATCTAGTTAGTTCCCT
-ACT-AA-GTGAGAACTTTC-AAAATCAGAGAAACCCTGG-AATT-AAGAAAAATGGGCA
ATCCTGAGCCAACTCCCGC--TTTCCAAAAAAAAGGATAGGTGCAGAGACTCAATGGAAG
CTATTCTAACAAATGGCGTTGACTTCGTTGCATTGTT-----ATAAGGATTACTCCTCCG
GATGAAGAAGAAACGTATATACATATGTATACGTACTGAAATACTATA-------CTGTA
TCGAATTAATGATGACCCGAATACATGG--------------AATAATTGTTGTGAATTG
ATTCCAAGTTGAAGAAAGAATCGAATATGAATTT---CATAAATTCATATT-TAAA-ATT
TACCCCGT-GTCTGATAGATCTTTTGAAGAAGCAATCAATTGGATGAGAATGAAGATAGA
GTCCCATTCTACATGTCAATACCGACAAGAATGAAATTTATAGTAAGAGGAAAATCCGTC
GACTTTATAAATCGTGAGGGTTCAAGTCCCTCTATCCCCAAAAAAGCTCATTTGATTCT-
------------CTAACTAGTTATCCTCTTTTTCGTTAACGGTTCAAAATTGGTTCTCCT
CCTAATTTACTCTTCTTTCCATAAAGGTATCTGAGCATAAAAGTCTTGTGATAGAAATGA
TAGATGTACAAATGACCAGCTTTGAGCA----AATGATGAGTATTCCACTTTTTT-----
-------GAATGATTCACAAT------ATATATTCTTTA-----TTGTACTAAAA-CTGA
CA-----TACAAAGTCTTCT----------------AGATCCAAGAACTTCTGAGGCCTA
GATAACACTTTGTAATATCCTTTCGCCTTT------TATTTAATTGACATAGAAACCTGT
TATCTAATAACATGAGTAGATACTGCGGCGCGAAAGGC
>PLU500 L stocksii
TATAGAAAAG-------ATAGATCATAGATCTATCTAATCAATCATTTATCACTTGGGGA
AGGAACAATAGTATTTCATTGCTATAGGTA-----TGGATTATT------AAATTGAATA
AACCATGTATTTGGATATTTTATTTTTCCTTCAACTCCACTAAATTTTAT---------T
TA----GTTGTTTAAC------ATAACACAAATAGTTGAAAGGAATTCTCCGAAACGACA
AATGGATTATGGGAGTGTGTGACTTGAACTATTGATTAGGCCGTGTAGATATATGTCCTT
TTCTGCCACATTGCAATTCACAAACCAATGTGTCTTTGTTCCAACCATCTTATATATCTA
AGTCCTATACAGAGGATAGGCTGGTTCGCTTGAATAGAATTCTTTCTATGATCAGTTCCG
AATCATGTTATGCATGA-AAAGGCTCCGTAAGATCCAGTCGAATCAGTGATTTGTTAGAA
TCCAGATTCCGTTTCTTTT-------------------------AT-------TTAAATT
AATGTTTTATTTTATTTCATAGTATGGAAATGCGCTCATTTCCTTTGCATT----GACCC
AATC-----TATGATACTATCGGAGTGAAACAAGGGATCTAAAGAAGAATATAGGCTAGA
GAATGTTAGTAACAAGGAAACGCTTTGCTTCGTATGTC----AAAAGTCTCACATGAGAT
AAACAACAAGC-GCAAGGTCTGAGACAACCCAAAAAGCATTTGATCATGATCAACTTTGT
----AAGCCTACTTGGGGTTTGAGCATTTATCTGTAAGAACGGAATTCCTTGGAATGGGT
AGTTGCAACTCTGGAAAAGGGAGTCTAGTTTCAATATAGAGAACCCT----ATGTGGAGA
TAGACAACA-----TAT-TATA-GGGTTAAGATATAAATTCTAGATCTAGTTAGTTCCCT
-ACT-AA-GTGAGAACTTTC-AAAATCAGAGAAACCCTGG-AATT-AAGAAAAATGGGCA
ATCCTGAGCCAACTCCCGC--TTTCCAAAAAAAAGGATAGGTGCAGAGACTCAATGGAAG
CTATTCTAACAAATGTCGTTGACTTCGTTGCATTGTT-----ATAAGAATTAATCTTCCG
AATGAAGAAGAAACGTATATACATATGTATACGTACTGAAATACTATA-------CTGTA
TCGAATTAATGATGACCCGAATACATGG--------------AATAATTGTTGTGAATTG
ATTCCAAGTTGAAGAAAGAATCGAATATGAATTT---CATAAATTGAAATT-TCAA-ATT
TACCCCGT-GTCTGATAGATCTTTTGAAGAACCGATCAATTGGATGAGAATGAAGATAGA
GTCCCATTCTACATGTCAATACCGACAAGAATGAAATTTATAGTAAGAGGAAAATCCGTC
GACTTTATAAATCGTGAGGGTTCAAGTCCCTCTATCCCCAAAAAAGCTCATTTGATTCT-
------------CTAACTAGTTATCCTTTTTTTCGTTAACGGTTCAAAATTGGTTCTCGT
CCTAATTTACTCTTCTTTCCATAAAGGTATCTGAGCATACAAGTCTTGTGATAAAAATGA
TAGATGTACAAATGACCAGCTTTGAGCA----AATG---AGTATTCAACTTTTTT-----
-------GAATGATTCACAAT------ACATATTATTTATTTTATTGTACTAAAA-CTTA
CA-----TACAAAGTCTTCT----------------AGATCCAAGAAATTCTGAGGCCTA
GATAACACTTTGTAATATCCTTTCGCCTTT------TATTTAATTGACATAGAAACCTGT
TATCTAGTAACATGAGTAGATACTGCGGCGCGAAAGGC
>PLU501 L gueneri
TATAGAAAAG-------CTAGATCATAGATCTATCTAATCAATCATTTATCACTTGGGGA
AGGAACAATAGTATTTCATTGCTATAGGTA-----TGGATTATT------AAATTGAATA
AACCATGTATTTGGATATTTTATTTTTCCTTCAACTCCACTAAATTGTAT---------T
TA----GTTGTTTAAC------ATAACACAAATAGTTGAAAGGAATTCTCCGAAACGACA
AATGGATTATGGGAGTGTGTGACTTGAACTATTGATTAGGCCGTGTAGATATATGTCCTT
TTCTGCCACATTGCAATTCACAAACCAATGTGTCTTTGTTCCAACCACCTTATATATCTA
AGTCCTATACAGAGGATAGGCTGGTTCGCTTGAATAGAATTCTTTCTATGATCAGTTCCG
AATCATGTTATGCATGA-AAAGGCTCCGTAAGATCCAGTCGAATCAGTGATTTGTTAGAA
TCCAGATTCCGTTTCTTTT--------------------------T-------TTAAATT
AATG-----TTTTATTTCATAGTATGGAAATGCACTCATTTCCTCTGCATT----GACCC
AATC-----TATGATACTATCGGAGTGAAACAAGGGATCTAAAGAAGAATATAGGCTAGA
GAATGTTAGTAACAAGGAAACGCTTTGCTTCGTATGTC----AAAAGTCTCACATGAGAT
AAACAACAAGC-GCAAGGTCTGAGACAACCCAAAAAGCATTTGATCATGATCAACTTTGT
----AAGCCTACTTGGGGCTTGAGCATTTATCTGTAAGAACGGAATTCCTTGGAATGGGT
AGTTGCAACTCTGGAAAAGGGAGTCTAGTTTCAATACAGAGAACCTT----ATGTGGAGA
TAGACAACA-----TAT-TATA-GGGTTAAGATATAAATTCTAGATCTAGTTAGTTCCCT
-ACT-AA-GTGAGAACTTTC-AAAATCAGAGAAACCCTGG-AATT-AAGAAAAATGGGCA
ATCCTGAGCCAACTCCCGC--TTTCCAAAAAAAAGGATAGGTGCAGAGACTCGATGGAAG
CTATTCTAACAAATGTCGTTGACTTCGTTGCATTGTT-----ATAAGAATTAATCCTCCG
GATGAAGAAGAAGCGTATATACATATGTATACGTACTGAAATACTATA-------CTGTA
TCGAATTCATGATGACCCGAATACATGG--------------AATAATTGTTGTGAATTG
ATTCCAAGTTGAAGAAAGAATCGAATATGAATTT---CATAAATTCAAATT-TAAA-ATT
GACCCTGT-TTCTGATAGATCTTTTGAAGAGCCAATCAATTGGATGAGAATGAAGATAGA
GTCCCATTCTACATGTCAATACCGACAAGAATGAAATTTATAGTAAGAGGAAAATCCGTC
GACTTTATAAATCGTGAGGGTTCAAGTCCCTCTATCCCCAAAAAAGCTCATTTGATTCT-
------------GTAACTAGTTATCCTCTTTTTCGTTAACGGTTCAAAATTGGTTCTCTT
CCTAATTTACTCTTCTTTCCATAAAGGTATCTGAGCATACAAGTCTTGTGATAGAAATGA
TAGATGTACAAATGACCAGCTTTGAGCA----AATG---AGTATTCAACTTTTTT-----
-------GAATGATTCACAAT------ACATATTATTTA-----TTGTACTAAAA-CTTA
CA-----TACAAAGTCTTCT----------------AGATCCAAGAAATTCTGAGGCCTA
GATAACACTTTGTAATATCCTTTCGCCTTT------TATTTAATTGACATAGAAACCTGT
TATCTAGTAACATGAGTAGATACTGCGGGGCGAAAGGC
>PLU502 L virgatum
TATAGAAAAG-------CTAGATCATAGATCTATCTAATCAATCATTTATCACTTGGGGA
AGGAACAATAGTATTTCATTGCTATAGGTA-----TGGATTATT------AAATTGAATA
AACCATGTATTTGGATATTTTATTTTTCCTTCAACTCCACTAAATTGTAT---------T
TA----GTTGTTTAAC------ATAACACAAATAGTTGAAAGGAATTCTCCGAAACGACA
AATGGATTATGGGAGTGTGTGACTTGAACTATTGATTAGGCCGTGTAGATATATGTCCTT
TTCTGCCACATTGCAATTCACAAACCAATGTGTCTTTGTTCCAACCACCTTATATATCTA
AGTCCTATACAGAGGATAGGCTGGTTCGCTTGAATAGAATTCTTTCTATGATCAGTTCCG
AATCATGTTATGCATGA-AAAGGCTCCGTAAGATCCAGTCGAATCAGTGATTTGTTAGAA
TCCAGATTCCGTTTCTTTT--------------------------T-------TTAAATT
AATG-----TTTTATTTCATAGTATGGAAATGCACTCATTTCCTCTGCATT----GACCC
AATC-----TATGATACTATCGGAGTGAAACAAGGGATCTAAAGAAGAATATAGGCTAGA
GAATGTTAGTAACAAGGAAACGCTTTGCTTCGTATGTC----AAAAGTCTCACAGGAGAT
AAACAACAAGC-GCAAGGTCTGAGACAACCCAAAAAGCATTTGATCATGATCAACTTTGT
----AAGCCTACTTGGGGCTTGAGCATTTATCTGTAAGAACGGAATTCCTTGGAATGGGT
AGTTGCAACTCTGGAAAAGGGAGTCTAGTTTCAATACAGAGAACCTT----ATGTGGAGA
TAGACAACA-----TAT-TATA-GGGTTAAGATATAAATTCTAGATCTAGTTAGTTCCCT
-ACT-AA-GTGAGAACTTTC-AAAATCAGAGAAACCCTGG-AATT-AATAAAAATGGGCA
ATCCTGAGCCAACTCCCGC--TTTCCAAAAAAAAGGATAGGTGCAGAGACTCGATGGAAG
CTATTCTAACAAATGTCGTTGACTTCGTTGCATTGTT-----ATAAGAATTAATCCTCCG
GATGAAGAAGAAGCGTATATACATATGTATACGTACTGAAATACTATA-------CTGTA
TCGAATTCATGATGACCCGAATACATGG--------------AATAATTGTTGTGAATTG
ATTCCAAGTTGAAGAAAGAATCGAATATGAATTT---CATAAATTCAAATT-TAAA-ATT
GACCCTGT-TTCTGATAGATCTTTTGAAGAGCCAATCAATTGGATGAGAATGAAGATAGA
GTCCCATTCTACATGTCAATACCGACAAGAATGAAATTTATAGTAAGAGGAAAATCCGTC
GACTTTATAAATCGTGAGGGTTCAAGTCCCTCTATCCCCAAAAAAGCTCATTTGATTCT-
------------GTAACTAGTTATCCTCTTTTTCGTTAACGGTTCAAAATTGGTTCTCTT
CCTAATTTACTCTTCTTTCCATAAAGGTATCTGAGCATACAAGTCTTGTGATAGAAATGA
TAGATGTACAAATGACCATCTTTGAGCA----AATG---AGTATTCAACTTTTTT-----
-------GAATGATTCACAAT------ACATATTATTTA-----TTGTACTAAAA-CTTA
CA-----TACAAAGTCTTCT----------------AGATCCAAGAAATTCTGAGGCCTA
GATAACACTTTGTAATATCCTTTCGCCTTT------TATTTAATTGACATAGAAACCTGT
TATCTAGTAACATGAGTAGATACTGCGGGGCGAAAGGC
>PLU507 L pectinatum
TATAGAAAAG-------ATAGATCATAGATCTATCTAATCAATCATTTATCACTTGGGGA
AGGAACAATAGTATTTCATTGCTATAGGTA-----TGGATTATT------AAATTGAATA
AACCATGTATTTGGATATTTTATTTTTCCTTCAACTCCACTAAATTGTAG---------T
TA----GTTGTTTAAC------ATAACACAAATAGTTGAAAGGAATTTTCCGAAACGGCA
AATGGATTATGGGAGTGTGTGACTTGAACTATTGATTAGGCCGTGTAGATATATGTCCTT
TTCTGCCACATTGCAATTCACAAATCAATGTGTCTTTGTTCCAACCATCTTATATATCTA
AGTCCTATACAGAGGATAGGCTGGTTCGCTTGAATAGAATTCTTTCTATGATCAGTTCCG
AATCATGTTATGCATGA-AAAGGCTCCGTAAGATCCAGTCGAATCAGTGATTCGTTAGAA
TCCAGATTTCGTTTCTTTT--------------------------T-------TTAAATT
AATG-----TTTTATTTCATAGTATGGAAATGCACTCATTTCCTCTGCATT----GACCC
AATC-----TATGATACTATCGGAGTGAAACAAGGGATCTAAAGAAGAATATAGGCTAGA
GAATGTTAGTAACAAGGAAACGCTTTGCTTCGTATGTA----AAAAGTCTCACATGAGAT
AAACAACAAGC-GCAAGGTCTGAGACAACCCAAAAAGCATTTGATCATGATCAACTTTGT
----AAGCCTACTTGGGGTTTGAGCATTTATCTGTAAGAACGGAATTCCTTGGAATGGGT
AGTTGCAACTCTGGAAAAGGGAGTCTAGTTTCAATCCAGAGAACCCT----ATGTGGAGA
TAGGCAACA-----TAT-TATA-GGGTTAAGATATAAATTCGAGATCTAGTTAGTTCCCT
-ACT-AAAGTGAGAACTTTC-AAAATCAGAGAAACCCTGG-AATT-AAGAAAAAGGGGCA
ATCCTGAGCCAACTCCCGC--TTTCCAAAAAAAAGGATAGGTGCAGAGACTCAATGGAAG
CTATTCTAACAAATGTTGTTGACTTCGTTGCATTGTT-----ATAAGAATTAATCCTCCG
GATGAAGAAGAAACGTATATACATATGTATACGTACTGAAATACTATA-------CTGTA
TCGAATTAATGATGACCCGAATCAATGG--------------AATAATTGTTGTGAATTG
ATTGCAAGTTGAAGAAATAATCGAATATGAATTT---CAGAAATTCATATT-TCAA-ATT
GACCCCGT-GTCTGATAGATCTTTTGAAAAACCGATCAATTGGATGAGAATGAAGATAGA
GTCCCATTCTACATGTCAATACCGACAAGAATGAAATTTATAGTAAGAGGAAAATCCGTC
GACTTTATAAATCGTGAGGGTTCAAGTCCCTCTATCCCCAAAAA-GCTCATTTGATTCT-
------------CTAACTAGTTATCTTCTTTTTCGTTAACGGTTCAAAATTGGTTCTCTT
CCTAATTTACTCTTCTTTCCATAAAGGTATCTGAGCATTCAAGTCTTGTGATAGAAATGA
TCGATGTACAAATGACCAGTTTTGAGCA----AATG---AGTATTCAACTTTTTT-----
-------GAATGATTCACAAT------ACATATTATTTA-----TTGTACTAAAA-CTTA
CA-----TACAAAGTCTTCT----------------AGATCCAAGAAATTCTGAGGCCTA
GATAACACTTTGTAATATCCTTTCGCCTTT------TATTTAATTGACATAGAAACCTGT
TATCTAGTAACATGAGTAGATACCGCGGCGCGAAAGGC
>PLU509 L cumanum
TATAGAAAAG-------CTAGATCATAGATCTATCTAATCAATCATTTATCACTTGGGGA
AGGAACAATAGTATTTCATTGCTATAGGTA-----TGGATTATT------AAATTGAATA
AACCATGTATTTGGATATTTTATTTTTCCTTCAACTCCACTAAATTGTAT---------T
TA----GTTGTTTAAC------ATAACACAAATAGTTGAAAGGAATTCTCCGAAACGACA
AATGGATTATGGGAGTGTGTGACTTGAACTATTGATTAGGCCGTGTAGATATATGTCCTT
TTCTGCCACATTGCAATTCACAAACCAATGTGTCTTTGTTCCAACCACCTTATATATCTA
AGTCCTATACAGAGGATAGGCTGGTTCGCTTGAATAGAATTCTTTCTATGATCAGTTCCG
AATCATGTTATGCATGA-AAAGGCTCCGTAAGATCCAGTCGAATCAGTGATTTGTTAGAA
TCCAGATTCCGTTTCTTTT--------------------------T-------TTAAATT
AATG-----TTTTATTTCATAGTATGGAAATGCACTCATTTCCTCTGCATT----GACCC
AATC-----TATGATACTATCGGAGTGAAACAAGGGATCTAAAGAAGAATATAGGCTAGA
GAATGTTAGTAACAAGGAAACGCTTTGCTTCGTATGTC----AAAAGTCTCACATGAGAT
AAACAACAAGC-GCAAGGTCTGAGACAACCCAAAAAGCATTTGATCATGATCAACTTTGT
----AAGCCTACTTGGGGCTTGAGCATTTATCTGTAAGAACGGAATTTCTTGGAATGGGT
AGTTGCAACTCTGGAAAAGGGAGTCTAGTTTCAATACAGAGAACCTT----ATGTGGAGA
TAGACAACA-----TAT-TATA-GGGTTAAGATATAAATTCTAGATCTAGTTAGTTCCCT
-ACT-AA-GTGAGAACTTTC-AAAATCAGAGAAACCCTGG-AATT-AAGAAAAATGGGCA
ATCCTGAGCCAACTCCCGC--TTTCCAAAAAAAAGGATAGGTGCAGAGACTCGATGGAAG
CTATTCTAACAAATGTCGTTGACTTCGTTGCATTGTT-----ATAAGAATTAATCCTCCG
GATGAAGAAGAAGCGTATATACATATGTATACGTACTGAAATACTATA-------CTGTA
TCGAATTCATGATGACCCGAATACATGG--------------AATAATTGTTGTGAATTG
ATTCCAAGTTGAAGAAAGAATCGAATATGAATTT---CATAAATTCAAATT-TAAA-ATT
GACCCTGT-TTCTGATAGATCTTTTGAAGAGCCAATCAATTGGATGAGAATGAAGATAGA
GTCCCATTCTACATGTCAATACCGACAAGAATGAAATTTATAGTAAGAGGAAAATCCGTC
GACTTTATAAATCGTGAGGGTTCAAGTCCCTCTATCCCCAAAAAAGCTCATTTGATTCT-
------------GTAACTAGTTATCCTCTTTTTCGTTAACGGTTCAAAATTGGTTCTCTT
CCTAATTTACTCTTCTTTCCATAAAGGTATCTGAGCATACAAGTCTTGTGATAGAAATGA
TAGATGTACAAATGACCAGCTTTGAGCA----AATG---AGTATTCAACTTTTTT-----
-------GAATGATTCACAAT------ACATATTATTTA-----TTGTACTAAAA-CTTA
CA-----TACAAAGTCTTCT----------------AGATCCAAGAAATTCTGAGGCCTA
GATAACACTTTGTAATATCCTTTCGCCTTT------TATTTAATTGACATAGAAACCTGT
TATCTAGTAACATGAGTAGATACTGCGGGGCGAAAGGC
>PLU511 L narbonense
TATAGAAAAG-------ATAGATCATAGATCTATCTAATCAATCATTTATCACTTGGGGA
AGGAACAATAGTATTTCATTGCTATAGGTA-----TGGATTATT------AAATTGAATA
AACCATGTGTTTGGATATTTTATTTTTCCTTCAACTCCACTAAATTGTAT---------T
TA----GTTGTTTAAC------ATAACACAAATAGTTGAAAGGAATTCTCCGAAACGACA
AATGGATTATGGGAGTGTGTGACTTGAACTATTGATTAGGCCGTGTAGATATATGTCCTT
TTCTGCCACATTGCAATTCACAAACCAATGTGTCTTTGTTCCAACCATCTTATATATCTA
ATTCCTATACAGAGGATAGGCTGGTTCGCTTGAATAGAATTCTTTCTATGATCAGTTCCG
AATCATGTTATGCATGA-AAAGGCTCCGTAAGATCCAGTCGAATCAGTGATTTGTTAGAA
TCCAGATTCCGTTTCTTGT--------------------------T-------TTAAATT
AATG-----TTTTATTTCATAGTATGGAAATGCACTCATTTCCTCTGCATT----GACCC
AATC-----TATGATACTATCGGAGTGAAACAAGGGATCTAAAGAAGAATATAGGCTAGA
GAATGTTAGTAACAAGTAAACGCTTTGCTTTGTATGTC----AAAAGTCTCACATGAGAT
AAACAACAAAC-GCAAGGTCTGAGACAACCCAAAAAGCATTTGATCATGATCAACTTTGT
----AAGCCTACTTGGGGTTTGAGCATTTATCTGTAAGAACGGAATTCCTTGGAATGGGT
AGTTGCAACTCTGGAAAAGGGAGTCTAGTTTCAATACAGAGAACCCT----ATGTGGAGA
TAGACAACA-----TAT-TATA-GGGTTAAGATATAAATTCTAGATCTAGTTAGTTCCCT
-ACT-AA-GTGAGAACTTTC-AAAATCAGAGAAACCCTGG-AATT-AAGAAAAATGGGCA
ATCCTGAGCCAACTCCCGC--TTTCCAAAAAAAAGGATAGGTGCAGAGACTCAATGGAAG
CTATTCTAACAAATGTCGTTGACTTCGCTGCATTGTT-----ATAAGAATTAATCCTCCG
GATGAAGAA-------------ATATGTATACGTACTGAAATACTATA-------CTGTA
TCGAATTAATGATGACCCGAATACGTGG--------------AATAATTGTTGTGAATTG
ATTCCAAGTTGAAGAAAGAATCGAATATGAATTTATG---AAATTCATATT-TAAA-ATT
TACCCCGT-GTCTGATAGATCTTTTGAAGAACCGATCAATTGGATGAGAATGAAGATAGA
GTCCCATTCTACATGTCAATACCGACAAGAATGAAATTTATAGTAAGAGGAAAATCCGTC
GACTTTATAAATCGTGAGGGTTCAAGTCCCTCTATCCCCAAAAAATATCATTTGATTCT-
------------CTAACTAGTTATCCTCTTTTTCGTTAACGGTTCAAAATTGGTTCTCTT
CCTAATTTACTCTTCTTTCCATAAAGGTATCTGAGCATTAAAATCTTGTGATAGAAATGA
TAGATGTACAAATGACCAGCTTTGAGCA----AATG---AGTATTCAACTTTTTT-----
-------GAATGATTCACAAT------ACATATTATTTA-----TTGTACTAAAA-CTTA
CA-----TACAAAGTCTTCT----------------AGATCCAAGAAATTCTGAGGCCTA
GATAACACTTTGTAATATCCTTTCGCCTTT------TATTTAATTGACATAGAAACCTGT
TATCTAGTAACATGAGTAGATACTGAGACGCGAAAGGC
>PLU514 L semenovii
TATAAAAAAG-------ATAGATCATAGATCTATCTAATCAATTATTTCTCACTTGGGGA
AGGAACAATAGGATTTCATTGCTATAGGTA-----TGGATTATT------AAATTGAATA
AACCATGTATTTGGATATTTTAGTTTTCCTTCAACTCCACTAAATTGTAT---------T
TA----GTTGTTTAAC------ATAACACAAATAGTTGAAAGGAATTCTCCGAAACGACA
AATGGATTATGGGAGTGTGTGACTTGAACTATTGATTAGGCCGTGTAGATATATGTCCTT
TTCTGCCACATTGCAATTCACAAACCAATGTGTCTTTGTTCCAACCATCTTATATATCTA
AGTCCTATACAGAGGATAGGCTGGTTCGCTTGAATAGAATTCTTTCTATGATCAGTTCCG
AATCATGTTATGCATGA-AAAGGCTCCGTAAGATTCAGTCGAATCAGTGATTTGTTAGAA
TCCAGATTCCGTTTCTTTT-------------------------AT-------TTAAATT
AATGTTTTATTTTATTTCATAGTATGGAAATGCACTCATTTCCTCTGCATT----GACCC
AATC-----TACGATACTATCGGAGTGAAACAAGGGATCTAAAGAAGAATATAGGCTAGA
GAATGTTAGTAACAAGGAAACGCCTTGCTTCGTA--------AAAAGTCTCACATGAGAT
AAACAACAAGC-ACAAGGTCTGAGACAACCCAAAAAGCATTTGATCACGATCAATTTTGT
----AAGCCTACTTGGGGTTTGAGCATTTATCTGTAAGAACGGAATTCCTTGGAATGGGT
AGTTGCAACTCTGGAAAAGGGAGTCTAGTTTCAATACAGAGAACCCT----AGGTGGAGA
TAGACAACA-----TAT-TATA-GGGTTAAGATATAAATTCTAGATCTAGTTAGTTCCCT
-ACT-AA-GTGAGAACTTTC-AAAATCAGAGAAACCCTGG-AATT-AAGAAAAATGGGCA
ATCCTGAGCCAACTCCCGC--TTTCCAAAAAAAAGGATAGGTGCAGAGACTCAATGGAAG
CTATTCTAACAAATGTCGTTGACTTCGTTGCATTGTT-----ATAAGGATTACTCCTCCG
GATGAAGAAGAAACGTATATACATATGTATACGTACTGAAATACTATA-------CTGTA
TCGAATTAATGATGACCCGAATACATGG--------------AATAATTGTTGTGAATTG
ATTCCAAGTTGAAGAAAGAATCGAATATGAATTT---CATAAATTCATATT-TAAA-ATT
TACCCCGT-GTCTGATAGATCTTTTGAAGAACCAATCAATTGGATGAGAATGAAGATAGA
GTCCCATTCTACATGTCAATACCGACAAGAATGAAATTTATAGTAAGAGGAAAATCCGTC
GACTTTATAAATCGTGAGGGTTCAAGTCCCTCTATCCCCAAAAAAGCTCATTTGATTCT-
------------CTAACTAGTTATCCTCTTTTTCGTTAACGGTTCAAAATTGGTTCTCCT
CCTAATTTACTCTTCTTTCCATAAAGGTATCTGAGCATAAAAGTCTTGTGATAGAAATGA
TAGATGTACAAATGACCAGCTTTGAGCA----AATGATGAGTATTCAACTTTTTT-----
-------GAATGATTCACAAT------CCATATTCTTTA-----TTGTACTAAAA-CTGA
CA-----TACAAAGTCTTCT----------------AGATCCAAGAAATTCTGAGGCCTA
GATAACACTTTGTAATATCCTTTCGCCTTT------TATTTAATTGACATAGAAACCTGT
TATCTAATAACATGAGTAGATACTGCGGCGCGAAAGGC
>PLU516 L suffruticosum
TATAGAAAAG-------ATAGATCATAGATCTATCTAATCAATCATTTATCACTTGGGGA
AGGAACAATAGTATTTCATTGCTATAGGTA-----TGGATTATT------AAATTGAATA
AACCATGTATTTGGATATTTTATTTTTCCTTCAACTCCACTAAATTGTAT---------T
TA----GTTGTTTAAC------ATAACACAAATAGTTGAAAGGAATTCTCCGAAACGACA
AATGGATTATGGGAGTGTGTGACTTGAACTATTGATTAGGCCGTGTAGATATATGTCCTT
TTCTGCCACATTGCAATTCACAAACCAATGTGTCTTTGTTCCAACCATCTTATATATCTA
ATTCCTATACAGAGGATAGGCTGGTTCGCTTGAATAGAATTCTTTCTATGATCAGTTCCG
AATCATGTTATGCATGA-AAAGGCTCCGTAAGATCCAGTCGAATCAGTGATTTGTTAGAA
TCCAGATTCCGTTTCTTGT-------------------------AT-------TTAAATT
AATGTTTTATGTTATTTCATAGTATGGAAATGCACTCATTTCCTCTGCATT----GACCC
AATC-----TATGATACTATCGGAGTGAAACAAGGGATCTAAAGAAGAATATAGGCTAGA
GAATGTTAGTAACAAGGAAACGCTTTGCTTTGTATGTC----AAAAGTCTCACATGAGAT
AAACAACAAAC-GCAAGGTCTGAGACAACCCAAAAAGCATTTGATCATGATCAACTTTGT
----AAGCCTACTTGGGGTTTGAGCATTTATCTGTAAGAACGGAATTCCTTGGAATGGGT
AGTTGCAACTCTGGAAAAGGGAGTCTAGTTTCAATACAGAGAACCCT----ATGTGGAGA
TAGACAAC----------TATA-GGGTTAAGATATAAATTCAAGATCTAGTTAGTTCCCT
-ACT-AA-GTGAGAACTTTC-AAAATCAGAGAAACCCTGG-AATT-AAGAAAAATGGGCA
ATCCTGAGCCAACTCCCGC--TTTCCAAAAAAAAGGATAGGTGCAGAGACTCAATGGAAG
CTATTCTAACAAATGTCGTTGACTTCGTTGTATTGTT-----ATAAGAATTAATCCTCCG
GATGAAGAA-------------ATATGTATACGTACTGAAATACTATA-------CTGTA
TCGAATTAATGATGACCCGAATACATGG--------------AATAATTGTTGTGAATTG
ATTCCAAGTTGAAGAAAGAATCGAATATGAATTT---CATAAATTCATATTTTTAA-ATT
GACCCCGT-GTCTGATCGATCTTTTGAAGAACCGATCAATTGGATGAGAATGAAGATAGA
GTCCCATTCTACATGTCAATACCGACAAGAATGAAATTTATAGTAAGAGGAAAATCCGTC
GACTTTATAAATCGTGAGGGTTCAAGTCCCTCTATCCCCAAAAAAGATCATTTGATTCT-
------------CTAACTAGTTATCCTCTTTTTCGTTAACGGTTCAAAATTGGTTCTCTT
CCTAATTGACTCTTCTTTCCATAAAGGTATCTGAGCATGCAAGTCTTGTGATAGAAATGA
TAGATGTACAAATGACCAGCTTTGAGCA----AATG---AGTATTCAACTTTTTT-----
-------GAATGATTCACAAT------ACATATTATTTA-----TTGTACTAAAA-CTTA
CA-----TACAAAGTCTTCT----------------AGATCCAAGAAATTCTGAGGCCTA
GATACCACTTTGTAATATCCTTTCGCCTTT------TATTTAATTGACATAGAAACCTGT
TATCTAGTAACATGAGTAGATACTGCGACGCGAAAGGC
>PLU522 L echioides
TATAGAAAAG-------CTAGATCATAGATCTATCTAATCAATCATTTATCACTTGGGGA
AGGAACAATAGTATTTCATTGCTATAGGTA-----TGGATTATT------AAATTGAATA
AACCATGTATTTGGATATTTTATTTTTCCTTCAACTCCACTAAATTATAT---------T
TA----GTTGTTTAAC------ATAACACAAATAGTTGAAAGGAATTCTCCGAAACGACA
AATGGATTATGGGAGTGTGTGACTTGAACTATTGATTAGGCCGTGTAGATATATGTCCTT
TTCTGCCACATTGCAATTCACAAACCAATGTGTCTTTGTTCCAACCACCTTATATATCTA
AGTCCTATACAGAGGATAGGCTGGTTCGCTTGAATAGAATTCTTTCTATGATCAGTTCCG
AATCATGTTATGCATGA-AAAGGCTCCGTAAGATCCAGTCGAATCAGTGATTTGTTAGAA
TCCAGATTCCGTTTCTTTT-------------------------AT-------TTAAATT
AATG-----TTTTATTTCATAGTATGGAAATGCACTCATTTCCTCTGCATT----GACCC
AATC-----TATGATACTATCGGAGTGAAACAAGGGATCTAAAGAAGAATATAGGCTAGA
GAATGTTAGTAACAAGGAAACGCTTTGCTTCGTATGTC----AAAAGTCTCACATGAGAT
AAACAACAAGC-GCAAGGTCTGAGACAACCCAAAAAGCATTTGATCATGATCAACTTTGT
----AAGCCTACTTGGGGCTTGAGCATTTATCTGTAAGAACGGAATTCCTTGGAATGGGT
AGTTGCAACTCTGGAAAAGGGAGTCTAGTTTCAATACAGAGAACCTT----ATGTGGAGA
TAGACAACA-----TAT-TATA-GGGTTAAGATATAAATTCTAGATCTAGTTAGTTCCCT
-ACT-AA-GTGAGAACTTTC-AAAATCAGAGAAACCCTGG-AATT-AAGAAAAATGGGCA
ATCCTGAGCCAACTCCCGC--TTTCCAAAAAAAAGGATAGGTGCAGAGACTCGATGGAAG
CTATTCTAACAAATGTCGTTGACTTCGTTGCATTGTT-----ATAAGAATTAATCCTCCG
GATGAAGAAGAAGCGTATATACATATGTATACGTACTGAAATACTATA-------CTGTA
TCGAATTCATGATAACCCGAATATATGG--------------AATAATTGTTGTGAATTG
ATTCCAAGTTGAAGAAAGAATCGAATATGAATTT---CATAAATTCAAATT-TTAA-ATT
GACCCTGT-TTCTGATAGATCTTTTGAAGAGCCAATCAATTGGATGAGAATGAAGATAGA
GTCCCATTCTACATGTCAATACCGACAAGAATGAAATTTATAGTAAGAGGAAAATCCGTC
GACTTTATAAATCGTGAGGGTTCAAGTCCCTCTATCCCCAAAAAAGCTCATTTGATTCT-
------------GTAACTAGTTATCCTCTTTTTCGTTAACGGTTCAAAATTGGTTCTCTT
CCTAATTTACTCTTCTTTCCATAAAGGTATCTGAGCATACAAGTCTTGTGATAGAAATGA
TAGATGTACAAATGACCAGCTTTGAGCA----AATG---AGTATTCAACTTTTTT-----
-------GAATGATTCACAAT------ACATATTATTTA-----TTGTACTAAAA-CTTA
CA-----TACAAAGTCTTCT----------------AGATCCAAGAAATTCTGAGGCCTA
GATAACACTTTGTAATATCCTTTCGCCTTT------TATTTAATTGACATAGAAACCTGT
TATCTAGTAACATGAGTAGATA????????????????
>PLU525 L globuliferum
TATAGAAAAG-------ATAGATCATAGATCTATCTAATAAATCATTTATCACTTGGGGA
AGGAACAATAGTATTTCATTGCTATAGGTA-----TGGATTATT------AAATTGAATA
ACCCATGTATTTGGATATTTTATTTTTCCTTCAACTCCACTAAATTGTAT---------T
TA----GTTGTTTAAC------ATAACACAAATAGTTGAAAGGAATTCTCCGAAACGACA
AATGGATTATGGGAGTGTGTGACTTGAACTATTGATTAGACCGTGTAGATATATGTCCTT
TTCTGCCACATTGCAATTCACAAACCAATGTGTCTTTGTTCCAACCATCTTATATATCTA
ATTCCTATACAGAGGATAGGCTGGTTCGCTTGAATAGAATTCTTTCTATGATCAGTTCCG
AATCATGTTATGCATGA-AAAGGCTCCGTAAGATCCAGTCGAATCAGTGATTTGTTAGAA
TCCAGATTCCGTTTCTTGTTCTTGT-------------------AT-------TTAAATT
AAAGTTTTATTTTATTTCATAGTATGGAAATGCACTCATTTCCTCTGCATT----GACCC
AATC-----TATGATACTATCGGAGTGAAACAAGGGATCTAAAGAAGAATATAGGCTAGA
GAATGTTAGTAACAAGTAAACGCTTTGCTTTGTATGTC----AAAAGTCTCACATGAGAT
AAACAACAAAC-GCAAGGTCTGAGACAACCCAAAAAGCATTTGATCATGATCAACTTTGT
----AAGCCTACTTGGGGTTTGAGCATTTATCTGTAAGAACGGAATTCCTTGGAATGGGT
AGTTGCAACTCTGGAAAAGGGAGTCTAGTTTCAATACAGAGAACCCT----ATGTGGAGA
TAGACAACA-----TAT-TATA-GGGTTAAGATATAAATTCTAGATCTAGTTAGTTCCCT
-ACT-AA-GTGAGAACTTTC-AAAATCAGAGAAACCCTGG-AATT-AAGAAAAATGGGCA
ATCCTGAGCCAACTCCCGC--TTTCCAAAAAAAAGGATAGGTGCAGAGACTCAATGGAAG
CTATTCTAACAAATGTCGTTGACTTCGTTGCATTGTT-----ATAAGAATTAATCCTCCG
GATGAAGAA-------------ATATGTATACGTACTGAAATACTATA-------CTGTA
TCGAATTAATGATGACCCGAATACATGG--------------AATAATTGTTGTGAATTG
ATTCCAAGTTGAAGAAAGAATCGAATATGAATTTATG---AAAT----ATT-TTAA-ATT
TACCCCGT-GTCTGATAGATCTTTTGAAAAACCGATCAATTGGATGAGAATGAAGATAGA
GTCCCATTCTACATGTCAATACCGACAAGAATGAAATTTATAGTAAGAGGAAAATCCGTC
GACTTTATAAATCGTGAGGGTTCAAGTCCCTCTATCCCCAAAAAATAGAATTTGATTCT-
------------CTAACTAGTTATCCTCTTTTTCGTTAACGGTTCAAAATTGGTTCTCTT
CCTAATTTACCCTTCTTTCCATAAAGGTATCTGAGCATTAAAATCTTGTGATAGAAATGA
TAGATGTACAAATGACCAGCTTTGAGCA----AATG---AGTATTCAACTTTTTT-----
-------GAATGATTCACAAT------ACATATTATTTA-----TTGTACTAAAA-CTTA
TA-----TACAAAGTCTTCT----------------AGATCCAAGAAATTCTGAAGCCTA
GATAACACTTTGTAATATCCTTTCGCCTTT------TATTTAATTGACATAGAAACCTGT
TATCTAGTAACATGAGTAGATACTGCGACGCGAAAGGC
>PLU526 L tamaricoides
TATAGAAAAG-------ATAGATCATAGATCTATCTAATCAATCATTTCTCACTTGGGGA
AGGAACAATAGTATTTCATTGCTATAGGTA-----TGGATTATT------CAATTGAATA
AACCATGTATTTGGATATTTTAGTTTTCCTTCAACTCCACTAAATTGTAT-----TTATT
TA----GTTATTTAAC------ATAACACAAATAGTTGAAAGGAATTCTCCGAAACGACA
AATGGATTATGGGAGTGTGTGACTTGAACTATTGATTAGGCCGTGTAGATTTATGTCCTT
TTCTGCCACATTGCAATTCACAAACCAATGTGTCTTTGTTCCAACCATCTTATATATCGA
AGTCCCATACAGAGGATAGGCTGGTTCGCTTGAATAGAATTCTTTCTATGATCAGTTCCG
AATCATGCTATGCATGA-AAAGGCTCCGTAAGATCCAGTCGAATCAGTGATTTGTTAGAA
TCCAGATTCCGTTTCTTTT-------------------------AT-------TTAAATG
AATA-----TTTTATTTCATAGTATGGAAATGCACTCATTTCCTCTGCATT----GACCC
AATC-----TACGATACTATCGGAGTGAAACAAGGGATCTAAAGAAGAATATAGGCTAGA
GAATGTTAGTAACAAGGAAACACTTTGCTTCGTATGTC--------ATCTCACATGAGAT
AAACAACAAGA-GCAAGGTCTGAGACAACCCAAAAAGCATTTGAGCACGATCAATTTTGT
----AAGCCTACTTGGGGTTTGAGCATTTATCTGTAAGAACGGAATTCCTTGGAATGGGT
AGTTGCAACTCTGGAAAAGGGAGTCTAGTTTCAATACAGAGAACCCT----ATGTGGAGA
TAGACAACA-----TAT-TATA-GGGTTAAGATATAAATTCTAGATCTAGTTAGTTC???
??????????????????????AAATCAGAGAAACCCTGG-AATT-AAGAAAAATGGGCA
ATCCTGAGCCAACTCCCGC--TTTCCAAAAAAAAGGATAGGTGCAGAGACTCAATGGAAG
CTATTCTAACAAATGTCGTTGACTTCGTTGCATTGTT-----ATAAGAATTAATCCTCCG
GATGAAGAAGAAACGTATATACATATGTATACGTACTGAAATACTATG-------CTGTA
TCGAATTAATGATGACCCGAATACATGG--------------AATAATTGTTGTGAATTG
ATTCCAAGTTGAAGAAAGAATCGAATATGAATTT---CATAAATTCAAATT-TAAA-ATT
TATCCCGT-GTCTGATAGATCTTTTGACGAACCAATCAATTGGATGAGAATGAAGATAGA
GTCCCATTCTACATGTCAATACCGACAAGAATGAAATTTATAGTAAGAGGAAAATCCGTC
GACTTTATAAATCGTGAGGGTTCAAGTCCCTCTATCCCCAAAAAAGCTCATTTTATTCT-
------------CTAACTAGTTATCCTCTTTTTCGTTAACGGTTCAAAATTGGTTCTCTT
CCTAATTTACTCTTCTTTCTATAAAGGTATCTGAGCATAAAAGTCTTGTGATAGAAATGA
TAGATGTACAAATGACCAGCTTTGAGCA----AATG---AGTATTCAACTTTTTT-----
-------GAATGATTCACAAT------ACATATTCTTTA-----TTGTACTAAAA-CTTA
CA-----TACAAAATCTTCT----------------AGATCCAAGAAATTATGAGGCCTA
GATAACACTTTGTAATATACTTTCGCCTTT------TATTTAATTGACATAGAAACCTGT
TATCTAATAACATGAGTAGATACTGCGGCGCGAAAGGC
>PLU528 L effusum
TATAGAAAAG-------ATAGATCATAGATCTATCTAATCAATCATTTATCACTTGGGGA
AGGAACAATAGTATTTCATTGCTATAGGTA-----TGGATTATT------AAATTGAATA
AACCATGTGTTTGGATATTTTATTTTTCCTTCAACTCCACTAAATTGTAT---------T
TA----GTTGTTTAAC------ATAACACAAATAGTTGAAAGGAATTCTCCGAAACGACA
AATGGATTATGGGAGTGTGTGACTTGAACTATTGATTAGGCCGTGTAGATATATGTCCTT
TTCTGCCACATTGCAATTCACAAACCAATGTGTCTTTGTTCCAACCATCTTATATATCTA
ATTCCTATACAGAGGATAGGCTGGTTCGTTTGAATAGAATTCTTTCTATGATCAGTTCCG
AATCATGTTATGCATGA-AAAGGCTCCGTAAGATCCAGTCGAATCAGTGATTTGTTAGAA
TCCAGATTCCGTTTCTTGT-------------------------AT-------TTAAATT
AATGTTTTATTTTATTTCATAGTATGGAAATGCACTCATTTCCTCTGCATT----GACCC
AATC-----TATGATACTATCGGAGTGAAACAAGGGATCTAAAGAAGAATATAGGCTAGA
GAATGTTAGTAACAAGTAAACGCTTTGCTTTGTATGTC----AAAAGTCTCACATGAGAT
AAACAACAAAC-GCAAGGTCTGAGACAACCCAAAAAGCATTTGATCATGATCAACTTTGT
----AAGCCTACTTGGGGTTTGAGCATTTATCTGTAAGAACGGAATTCCTTGGAATGGGT
AGTTGCAACTCTGGAAAAGGGAGTCTAGTTTCAATACAGAGAACCCT----ATGTGGAGA
TAGACAACA-----TAT-TATA-GGGTTAAGATATAAATTCTAGATCTAGTTAGTTCCCT
-ACT-AA-GTGAGAACTTTC-AAAATCAGAGAAACCCTGG-AATT-AAGAAAAATGGGCA
ATCCTGAGCCAACTCCCGC--TTTCCAAAAAAAAGGATAGGTGCAGAGACTCAATGGAAG
CTATTCTAACAAATGTCGTTGACTTCGCTGCATTGTT-----ATAAGAATTAATCCTCCG
GATGAAGAA-------------ATATGTATACGTACTGAAATACTATA-------CTGTA
TCGAATTAATGATGACCCGAATACATGG--------------AATAATTGTTGTGAATTG
ATTCCAAGTTGAAGAAAGAATCGAATATGAATTTATG---AAATTCATATT-TAAA-ATT
TACCCCGT-GTCTGATAGATCTTTTGAAGAACCGATCAATTGGATGAGAATGAAGATAGA
GTCCCATTCTACATGTCAATACCGACAAGAATGAAATTTATAGTAAGAGGAAAATCCGTC
GACTTTATAAATCGTGAGGGTTCAAGTCCCTCTATCCCCAAAAAATCTCATTTGATTCT-
------------CTAACTAGTTATCCTCTTTTTCGTTAACGGTTCAAAATTGGTTCTCTT
CCTAATTTACTCTTCTTTCCATAAAGGTATCTGAGCATTAAAATCTTGTGATATAAATGA
TAGATGTACAAATGACCAGCTTTGAGCA----AATG---AGTATTCAACTTTTTT-----
-------GAATGATTCACAAT------ACATATTATTTA-----TTGTACTAAAA-CTTA
CA-----TACAAAGTCTTCT----------------AGATCCAAGAAATTCTGAGGCCTA
GATAACACTTTGTAATATCCTTTCGCCTTT------TATTTAATTGACATAGAAACCTGT
TATCTAGTAACATGAGTAGATACTGCGACGCGAAAGGC
>PLU529 L meyeri
TATAGAAAAG-------ATAGATCATAGATCTATCTAATCAATCATTTATCACTTGGGGA
AGGAACAATAGTATTTCATTGCTATAGGTA-----TGGATTATT------AAATTGAATA
AACCATGTGTTTGGATATTTTATTTTTCCTTCAACTCCACTAAATTGTAT---------T
TA----GTTGTTTAAC------ATAACACAAATAGTTGAAAGGAATTCTCCGAAACGACA
AATGGATTATGGGAGTGTGTGACTTGAACTATTGATTAGGCCGTGTAGATATATGTCCTT
TTCTGCCACATTGCAATTCACAAACCAATGTGTCTTTGTTCCAACCATCTTATATATCTA
ATTCCTATACAGAGGATAGGCTGGTTCGCTTGAATAGAATTCTTTCTATGATCAGTTCCG
AATCATGTTATGCATGA-AAAGGCTCCGTAAGATCCAGTCGAATCAGTGATTTGTTAGAA
TCCAGATTCCGTTTCTTGT--------------------------T-------TTAAATT
AATG-----TTTTATTTCATAGTATGGAAATGCACTCATTTCCTCTGCATT----GACCC
AATC-----TATGATACTATCGGAGTGAAACAAGGGATCTAAAGAAGAATATAGGCTAGA
GAATGTTAGTAACAAGTAAACGCTTTGCTTTGTATGTC----AAAAGTCTCACATGAGAT
AAACAACAAAC-GCAAGGTCTGAGACAACCCAAAAAGCATTTGATCATGATCAACTTTGT
----AAGCCTACTTGGGGTTTGAGCATTTATCTGTAAGAACGGAATTCCTTGGAATGGGT
AGTTGCAACTCTGGAAAAGGGAGTCTAGTTTCAATACAGAGAACCCT----ATGTGGAGA
TAGACAACA-----TAT-TATA-GGGTTAAGATATAAATTCTAGATCTAGTTAGTTCCCT
-ACT-AA-GTGAGAACTTTC-AAAATCAGAGAAACCCTGG-AATT-AAGAAAAATGGGCA
ATCCTGAGCCAACTCCCGC--TTTCCAAAAAAAAGGATAGGTGCAGAGACTCAATGGAAG
CTATTCTAACAAATGTCGTTGACTTCGCTGCATTGTT-----ATAAGAATTAATCCTCCG
GATGAAGAA-------------ATATGTATACGTACTGAAATACTATA-------CTGTA
TCGAATTAATGATGACCCGAATACATGG--------------AATAATTGTTGTGAATTG
ATTCCAAGTTGAAGAAAGAATCGAATATGAATTTATG---AAATTCATATT-TAAA-ATT
TACCCCGT-GTCTGATAGATCTTTTGAAGAACCGATCAATTGGATGAGAATGAAGATAGA
GTCCCATTCTACATGTCAATACCGACAAGAATGAAATTTATAGTAAGAGGAAAATCCGTC
GACTTTATAAATCGTGAGGGTTCAAGTCCCTCTATCCCCAAAAAATATCATTTGATTCT-
------------CTAACTAGTTATCCTCTTTTTCGTTAACGGTTCAAAATTGGTTCTCTT
CCTAATTTACTCTTCTTTCCATAAAGGTATCTGAGCATTAAAATCTTGTGATAGAAATGA
TAGATGTACAAATGACCAGCTTTGAGCA----AATG---AGTATTCAACTTTTTT-----
-------GAATGATTCACAAT------ACATATTATTTA-----TTGTACTAAAA-CTTA
CA-----TACAAAGTCTTCT----------------AGATCCAAGAAATTCTGAGGCCTA
GATAACACTTTGTAATATCCTTTCGCCTTT------TATTTAATTGACATAGAAACCTGT
TATCTAGTAACATGAGTAGATACTGAGACGCGAAAGGC
>PLU536 L chrysocomum
TATAGAAAAG-------ATAGATCATAGATCTATCTAATCAATTATTTCTCACTTGGGGA
AGGAACAATAGTATTTCATTGCTATAGGTA-----TGGATTATT------AAATTGAATA
AACCATGTATTTGGATATTTTAGTTTTCTTTCAACTCCACTAAATTGTAT---------T
TA----GTTGTTTAAC------ATAACACAAATAGTTGAAAGGAATTCTCCGAAACGACA
AATGGATTATGGGAGTGTGTGACTTGAACTATTGATTAGGCCGTGTAGATATATGTCCTT
TTCTGCCACATTGCAATTCACAAACCAATGTGTCTTTGTTCCAACCATCTTATATATCTA
AGTCCTATACAGAGGATAGGCTGGTTCGCTTGAATAGAATTCTTTCTATGATCAGTTCCG
AATCATGTTATGCATGA-AAAGGCTCCGTAAGATCCAGTCGAATCAGTGATTTGTTAGAA
TCCAGATTCCGTTTCTTTT-------------------------ATTTAAA--TTAAATT
AATGTTTTATTTTATTTCATAGTATGGAAATGCACTCATTTCCTCTGCATT----GACCC
AATC-----TACGATACTATCGGAGTGAAACAAGGGATCTAAAGAAGAATATAGGCTAGA
GAATGTTAGTAACAAGGAAACGCCTTGCTTCGTA--------AAAAGTCTCACATGAGAT
AAACAACAAGC-ACAAGGTCTGAGACAACCCAAAAAGCATTTGATCACGATCAATTTTGT
----AAGCCTACTTGGGGTTTGAGCATTTATCTGTAAGAACGGAATTCCTTGGAATGGGT
AGTTGCAACTCTGGAAAAGGGAGTCTAGTTTCAATACAGAGAACCCT----AGGTGGAGA
TAGACAACA-----TAT-TATA-GGGTTAAGATATAAATTCTAGATCTAGTTAGTTC???
???????????????CTTTC-AAAATCAGAGAAACCCTGG-AATT-AAGAAAAATGGGCA
ATCCTGAGCCAACTCCCGC--TTTCCAAAAAAAAGGATAGGTGCAGAGACTCAATGGAAG
CTATTCTAACAAATGTCGTTGACTTCGTTGCATTGTT-----ATAAGGATTACTCCTCCG
GATGAAGAAGAAACGTATATACATATGTATACGTACTGAAATACTATA-------CTGTA
TCGAATTAATGATGACCCGAATACATGG--------------AATAATTGTTGTGAATTG
ATTCCAAGTTGAAGAAAGAATCGAATATGAATTT---CATAAATTCATATT-TAAA-ATT
TACCCCGT-GTCTGATAGATCTTTTGAAGAACCAATCAATTGGATGAGAATGAAGATAGA
GTCCCATTCTACATGTCAATACCGACAAGAATGAAATTTATAGTAAGAGGAAAATCCGTC
GACTTTATAAATCGTGAGGGTTCAAGTCCCTCTATCCCCAAAAAAGCTCATTTGATTCT-
------------CTAACTAGTTATCCTCTTTTTCGTTAACGGTTCAAAATTGGTTCTCCT
CCTAATTTACTCTTCTTTCCAGAAAGGTATCTGAGCATTAAAGTCTTGTGATAGAAATGA
TAGATGTACAAATGACCAGCTTTGAGCA----AATGATGAGTATTCAACTTTTTT-----
-------GAATGATTCACAAT------ACATATTCTTGA-----TTGTACTAAAA-CTGA
CA-----TACAAAATCTTCT----------------AGATCCAAGAAATTCTGAGGCCTA
GATAACACTTTGTAATATCCTTTCGCCTTT------TATTTAATTGACATAGAAACCTGT
TATCTAATAACATGAGTAGATACTGCGGCGCGAAAGGC
>PLU539 L piptopodum
TATAGAAAAG-------ATAGATCATAGATCTATCTAATCAATCATTTATCACTTGGGGA
AGGAACAATAGTATTTCATTGCTATAGGTA-----TGGATTATT------AAATTGAATA
AACCATGTATTTGGATATTTTCGTTTTCCTTCAACTCCACTAAATTGTAT---------T
TA----GTTGTTTAA--------------AAATAGTTGAAAGGAATTCTCCGAAACGACA
AATGGATTATGGGAGTGTGTGACTTGAACTATTGATTAGGCCGTGTAGATATATGTCCTT
TTCTGCCACATTGCAATTCACAAACCAATGTGTCTTTGTTCCAACCATCTTATATATCTA
AGTCCTATACAGAGGATAGGCTGGTTCGCTTGAATAGAATTCTTTCTATGATCAGTTCCG
AATCATGTTATGCATGA-AAAGGCTCCGTAAGATCCAGTCGAATCAGTGATTTGTTAGAA
TCCAGATTCCGTTTCTTTT-------------------------AT-------TTAAATT
AATG-----TTTTATTTCATAGTATGGAAATGCACTCATTTCCTCTGCATT----GACCC
AATC-----TACGATACTATCGGAGTGAAACAAGGGATCTAAAGAAGAATATAGGCTAGA
GAATGTTAGTAACAAGGAAACGCTTTGCTTCGTATGTC----AAAAGTCTCACATGAGAT
AAACAACAAGT-GCAAGGTCTGAGACAACCCAAAAAGCATTTGATCATGATCAATTTTGT
----AAGCCTACTTGGGGTTTGAGCATTTATCTGTAAGAACGGAATTCCTTGGAATGGGT
AGTTGCAACTCTGGAAAAGGGAGTCTAGTTTCAATACAGAGAACCCT----ATGTGGAGA
TAGACAACA-----TAT-TATA-GGGTTAAGATATAAATTCTAGAGCTAGTTAGTTCCCT
-ACT-AA-GTGAGAACTTTC-AAAATCAGAGAAACCCTGG-AATT-AAGAAAAATGGGCA
ATCCTGAGCCAACTCCCGC--TTTCCAAAAAAAGGGATAGGTGCAGAGACTCAATGGAAG
CTATTCTAACAAATGTCGTTGACTTCGTTGCATTGTT-----ATAAGAATTAATCCTCCG
GATGAAGAAGAAACATATATACATATGTATACGTACTGAAATACT---------------
---AATTAATGATGACCCGAATACATGG--------------AATAATTGTTGTGAATTG
ATTTCAAGTTGAAGAAAGAATCGAATATGAATTT---CATCAATTCAAATT-TAAA-ATT
TACCCCGT-GTCTGATAGATCTTTTGAAGAACCGATCAATTGGATGAGAATGAAGATAGA
GTCCCATTCTACATGTCAATACCGACAAGAATGAAATTTATAGTAAGAGGAAAATCCGTC
GACTTTATAAATCGTGAGGGTTCAAGTCCCTCTATCCCCAAAAAAGCTCATTTGATTCT-
------------CTAACTAGTTATCCTCTTTTTCGTTAACGGTTCAAAATTGGTTCTCTT
CCTAATTTACTCTTCTTTCCATAAAGGTATCTGAGCATAAAAGTCTTGTGATAGAAATGA
TAGATGTACAAATGACCAGCTTTGAGCA----AATG---AGTATTCAACTTTTTT-----
-------GAATGATTCACAAT------ACATATTCTTTA-----TTGTACTAAAA-CTTA
CA-----TACAAAGTCTTCT----------------AGATCCAAGAAATTCTGAGGCCTA
GATAACACTTTGTAATATCCTTTCGCCTTT------TATTTAATTGACATAGAAACCTGT
TATCTAGTAACATGAGTAGATACTGCGGCGCGAAAGGC
>PLU546 L latifolium
TATAGAAAAG-------ATAGATCATAGATCTATCTAATCAATCATTTATCACTTGGGGA
AGGAACAATAGTATTTCATTGCTATAGGTA-----TGGATTATT------AAATTGAATA
AACCATGTGTTTGGATATTTTATTTTTCCTTCAACTCCACTAAATTGTAT---------T
TA----GTTGTTTAAC------ATAACACAAATAGTTGAAAGGAATTCTCCGAAACGACA
AATGGATTATGGGAGTGTGTGACTTGAACTATTGATTAGGCCGTGTAGATATATGTCCTT
TTCTGCCACATTGCAATTCACAAACCAATGTGTCTTTGTTCCAACCATCTTATATATCTA
ATTCCTATACAGAGGATAGGCTGGTTCGCTTGAATAGAATTCTTTCTATGATCAGTTCCG
AATCATGTTATGCATGA-AAAGGCTCCGTAAGATCCAGTCGAATCAGTGATTTGTTAGAA
TCCAGATTCCGTTTCTTGT--------------------------T-------TTAAATT
AATG-----TTTTATTTCATAGTATGGAAATGCACTCATTTCCTCTGCATT----GACCC
AATC-----TATGATACTATCGGAGTGAAACAAGGGATCTAAAGAAGAATATAGGCTAGA
GAATGTTAGTAACAAGTAAACGCTTTGCTTTGTATGTC----AAAAGTCTCACATGAGAT
AAACAACAAAC-GCAAGGTCTGAGACAACCCAAAAAGCATTTGATCATGATCAACTTTGT
----AAGCCTACTTGGGGTTTGAGCATTTATCTGTAAGAACGGAATTCCTTGGAATGGGT
AGTTGCAACTCTGGAAAAGGGAGTCTAGTTTCAATACAGAGAACCCT----ATGTGGAGA
TAGACAACA-----TAT-TATA-GGGTTAAGATATAAATTCTAGATCTAGTTAGTTCCCT
-ACT-AA-GTGAGAACTTTC-AAAATCAGAGAAACCCTGG-AATT-AAGAAAAATGGGCA
ATCCTGAGCCAACTCCCGC--TTTCCAAAAAAAAGGATAGGTGCAGAGACTCAATGGAAG
CTATTCTAACAAATGTCGTTGACTTCGCTGCATTGTT-----ATAAGAATTAATCCTCCG
GATGAAGAA-------------ATATGTATACGTACTGAAATACTATA-------CTGTA
TCGAATTAATGATGACCCGAATACATGG--------------AATAATTGTTGTGAATTG
ATTCCAAGTTGAAGAAAGAATCGAATATGAATTTATG---AAATTCATATT-TAAA-ATT
TACCCCGT-GTCTGATAGATCTTTTGAAGAACCGATCAATTGGATGAGAATGAAGATAGA
GTCCCATTCTACATGTCAATACCGACAAGAATGAAATTTATAGTAAGAGGAAAATCCGTC
GACTTTATAAATCGTGAGGGTTCAAGTCCCTCTATCCCCAAAAAATATCATTTGATTCT-
------------CTAACTAGTTATCCTCTTTTTCGTTAACGGTTCAAAATTGGTTCTCTT
CCTAATTTACTCTTCTTTCCATAAAGGTATCTGAGCATTAAAATCTTGTGATAGAAATGA
TAGATGTACAAATGACCAGCTTTGAGCA----AATG---AGTATTCAACTTTTTT-----
-------GAATGATTCACAAT------ACATATTATTTA-----TTGTACTAAAA-CTTA
CA-----TACAAAGTCTTCT----------------AGATCCAAGAAATTCTGAGGCCTA
GATAACACTTTGTAATATCCTTTCGCCTTT------TATTTAATTGACATAGAAACCTGT
TATCTAGTAACATGAGTAGATACTGAGACGCGAAAGGC
>PLU559 L optima
TATAGAAAAG-------CTAGATCATAGATCTATCTAATCAATCATTTATCACTTGGGGA
AGGAACAATAGTATTTCATTGCTATAGGTA-----TGGATTATT------AAATTGAATA
AACCATGTATTTGGATATTTTATTTTTCCTTCAACTCCACTAAATTATAT---------T
TA----GTTGTTTAAC------ATAACACAAATAGTTGAAAGGAATTCTCCGAAACGACA
AATGGATTATGGGAGTGTGTGACTTGAACTATTGATTAGGCCGTGTAGATATATGTCCTT
TTCTGCCACATTGCAATTCACAAACCAATGTGTCTTTGTTCCAACCACCTTATATATCTA
AGTCCTATACAGAGGATAGGCTGGTTCGCTTGAATAGAATTCTTTCTATGATCAGTTCCG
AATCATGTTATGCATGA-AAAGGCTCCGTAAGATCCAGTCGAATCAGTGATTTGTTAGAA
TCCAGATTCCGTTTCTTTT--------------------------T-------TTAAATT
AATG-----TTTTATTTCATAGTATGGAAATGCACTCATTTCCTCTGCATT----GACCC
AATC-----TATGATACTATCGGAGTGAAACAAGGGATCTAAAGAAGAATATAGGCTAGA
GAATGTTAGTAACAAGGAAACGCTTTGCTTCGTATGTC----AAAAGTCTCACATGAGAT
AAACAACAAGC-GCAAGGTCTGAGACAACCCAAAAAGCATTTGATCATGATCAACTTTGT
----AAGCCTACTTGGGGCTTGAGCATTTATCTGTAAGAACGGAATTCCTTGGAATGGGT
AGTTGCAACTCTGGAAAAGGGAGTCTAGTTTCAATACAGAGAACCTT----ATGTGGAGA
TAGACAACA-----TAT-TATA-GGGTTAAGATATAAATTCTAGATCTAGTTAGTTCCCT
-ACT-AA-GTGAGAACTTTC-AAAATCAGAGAAACCCTGG-AATT-AAGAAAAATGGGCA
ATCCTGAGCCAACTCCCGC--TTTCCAAAAAAAAGGATAGGTGCAGAGACTCGATGGAAG
CTATTCTAACAAATGTCGTTGACTTCGTTGCATTGTT-----ATAAGAATTAATCCTCCG
GATGAAAAAGAAGCGTATATACATATGTATACGTACTGAAATACTATA-------CTGTA
TCGAATTCATGATAACCCGAATACATGG--------------AATAATTGTTGTGAATTG
ATTCCAAGTTGAAGAAAGAATCGAATATGAATTT---CATAAATTCAAATT-TAAA-ATT
GACCCTGT-TTCTGATAGATCTTTTGAAGAGCCAATCAATTGGATGAGAATGAAGATAGA
GTCCCATTCTACATGTCAATACCGACAAGAATGAAATTTATAGTAAGAGGAAAATCCGTC
GACTTTATAAATCGTGAGGGTTCAAGTCCCTCTATCCCCAAAAAAGCTCATTTGATTCT-
------------GTAACTAGTTATCCTCTTTTTCGTTAACGGTTCAAAATTGGTTCTCTT
CCTAATTTACTCTTCTTTCCATAAAGGTATCTGAGCATACAAGTCTTGTGATAGAAATGA
TAGATGTACAAATGACCAGCTTTGAGCA----AATG---AGTATTCAACTTTTTT-----
-------GAATGATTCACAAT------ACATATTATTTA-----TTGTACTAAAA-CTTA
CA-----TACAAAGTCTTCT----------------AGATCCAAGAAATTCTGAGGCCTA
GATAACACTTTGTAATATCCTTTCGCCTTT------TATTTAATTGACATAGAAACATGT
TATCTAGTAACATGAGTAGATACTGCGGGGCGAAAGGC
>PLU560 L drephanostachyum
TATAGAAAAG-------ATAGATCATAGATCTATCTAATCAATTATTTCTCACTTGGGGA
AGGAACAATAGTATTTCATTGCTATAGGTA-----TGGATTATT------AAATTGAATA
AACCATGTATTTGGATATTTTAGTTTTCCTTCAACTCCACTAAATTGTAT---------T
TA----GTTGTTTAAC------ATAACACAAATAGTTGAAAGGAATTCTCCGAAACGACA
AATGGATTATGGGAGTGTGTGACTTGAACTATTGATTAGGCCGTGTAGATATATGTCCTT
TTCTGCCACATTGCAATTCACAAACCAATGTGTCTTTGTTCCAACCATCTTATATATCTA
AGTCCTATACAGAGGATAGGCTGGTTCGCTTGAATAGAATTCTTTCTATGATCAGTTCCG
AATCATGTTATGCATGA-AAAGGCTCCGTAAGATCCAGTCGAATCAGTGATTTGTTAGAA
TCCAGATTCCGTTTCTTTT-------------------------AT-------TTAAATT
AATGTTTTATTTTATTTCATAGTATGGAAATGCACTCATTTCCTCTGCATT----GACCC
AATC-----TACGATACTATCGGAGTGAAACAAGGGATCTAAAGAAGAATATAGGCTAGA
GAATGTTAGTAACAAGGAAACGCCTTGCTTCGTA--------AAAAGTCTCACATGAGAT
AAACAACAAGC-ACAAGGTCTGAGACAACCCAAAAAGCATTTGATCACGATCAATTTTGT
----AAGCCTACTTGGGGTTTGAGCATTTATCTGTAAGAACGGAATTCCTTGGAATGGGT
AGTTGCAACTCTGGAAAAGGGAGTCTAGTTTCAATACAGAGAACCCT----AGGTGGAGA
TAGACAACA-----TAT-TATA-GGGTTAAGATATAAATTCTAGATCTAGTTAGTTCCCT
-ACT-AA-GTGAGAACTTTC-AAAATCAGAGAAACCCTGG-AATT-AAGAAAAATGGGCA
ATCCTGAGCCAACTCCCGC--TTTCCAAAAAAAAGGATAGGTGCAGAGACTCAATGGAAG
CTATTCTAACAAATGTCGTTGACTTCGTTGCATTGTT-----ATAAGGATTACTCCTCCG
GATGAAGAAGAAACGTATATACATATGTATACGTACTGAAATACTATA-------CTGTA
TCGAATTAATGATGACCCGAATACATGG--------------AATAATTGTTGTGAATTG
ATTCCAAGTTGAAGAAAGAATCGAATATGAATTT---CATAAATTCATATT-TAAA-ATT
TACCCCGT-GTCTGATAGATCTTTTGAAGAACCAATCAATTGGATGAGAATGAAGATAGA
GTCCCATTCTACATGTCAATACCGACAAGAATGAAATTTATAGTAAGAGGAAAATCCGTC
GACTTTATAAATCGTGAGGGTTCAAGTCCCTCTATCCCCAAAAAAGCTCATTTGATTCT-
------------CTAACTAGTTATCCTCTTTTTCGTTAACGGTTCAAAATTGGTTCTCCT
CCTAATTTACTCTTCTTTCCATAAAGGTATCTGAGCATAAAAGTCTTGTGATAAAAATGA
TAGATGTACAAATGACCAGCTTTGAGCA----AATGATGAGTATTCAACTTTTTT-----
-------GAATGATTCACAAT------ACATATTCTTTA-----TTGTACTAAAA-CTGA
CA-----TACAAAGTCTTCT----------------AGATCCAAGAAATTCTGAGGCCTA
GATAACACTTTGTAATATCCTTTCGCCTTT------TATTTAATTGACATAGAAACCTGT
TATCTAATAACATGAGTAGATACTGCGGCGCGAAAGGC
>PLU561 L vulgare
TATAGAAAAG-------ATAGATCATAGATCTATCTAATCAATCATTTATCACTTGGGGA
AGGAACAATAGTATTTCATTGCTATAGGTA-----TGGATTATT------AAATTGAATA
AACCATGTGTTTGGATATTTTATTTTTCCTTCAACTCCACTAAATTGTAT---------T
TA----GTTGTTTAAC------ATAACACAAATAGTTGAAAGGAATTCTCCGAAACGACA
AATGGATTATGGGAGTGTGTGACTTGAACTATTGATTAGGCCGTGTAGATATATGTCCTT
TTCTGCCACATTGCAATTCACAAACCAATGTGTCTTTGTTCCAACCATCTTATATATCTA
ATTCCTATACAGAGGATAGGCTGGTTCGCTTGAATAGAATTCTTTCTATGATCAGTTCCG
AATCATGTTATGCATGA-AAAGGCTCCGTAAGATCCAGTCGAATCAGTGATTTGTTAGAA
TCCAGATTCCGTTTCTTGT-------------------------AT-------TTAAATT
AATGTTTTATTTTATTTCATAGTATGGAAATGCACTCATTTCCTCTGCATT----GACCC
AATC-----TATGATACTATCGGAGTGAAACAAGGGATCTAAAGAAGAATATAGGCTAGA
GAATGTTAGTAACAAGTAAACGCTTTGCTTTGTATGTC----AAAAGTCTCACATGAGAT
AAACAACAAAC-GCAAGGTCTGAGACAACCCAAAAAGCATTTGATCATGATCAACTTTGT
----AAGCCTACTTGGGGTTTGAGCATTTATCTGTAAGAACGGAATTCCTTGGAATGGGT
AGTTGCAACTCTGGAAAAGGGAGTCTAGTTTCAATACAGAGAACCCT----ATGTGGAGA
TAGACAACA-----TAT-TATA-GGGTTAAGATATAAATTCTAGATCTAGTTAGTTCCCT
-ACT-AA-GTGAGAACTTTC-AAAATCAGAGAAACCCTGG-AATT-AAGAAAAATGGGCA
ATCCTGAGCCAACTCCCGC--TTTCCAAAAAAAAGGATAGGTGCAGAGACTCAATGGAAG
CTATTCTAACAAATGTCGTTGACTTCGCTGCATTGTT-----ATAAGAATTAATCCTCCG
GATGAAGAA-------------ATATGTATACGTACTGAAATACAATA-------CTGTA
TCGAATTAATGATGACCCGAATACATGG--------------AATAATTGTTGTGAATTG
ATTCCAAGTTGAAGAAAGAATCGAATATGAATTTATG---AAATTCATATT-TAAA-ATT
TACCCCGT-GTCTGATAGATCTTTTGAAGAACCGATCAATTGGATGAGAATGAAGATAGA
GTCCCATTCTACATGTCAATACCGACAAGAATGAAATTTATAGTAAGAGGAAAATCCGTC
GACTTTATAAATCGTGAGGGTTCAAGTCCCTCTATCCCCAAAAAATCTCATTTGATTCT-
------------CTAACTAGTTATCCTCTTTTTCGTTAACGGTTCAAAATTGGTTCTCTT
CCTAATTTACTCTTCTTTCCATAAAGGTATCTGAGCATTAAAATCTTGTGATAGAAATGA
TAGATGTACAAATGACCAGCTTTGAGCA----AATG---AGTATTCAACTTTTTT-----
-------GAATGATTCACAAT------ACATATTATTTA-----TTGTACTAAAA-CTTA
CA-----TACAAAGTCTTCT----------------AGATCCAAGAAATTCTGAGGCCTA
GATAACACTTTGTAATATCCTTTCGCCTTT------TATTTAATTGACATAGAAACCTGT
TATCTAGTAACATGAGTAGATACTGCGACGCGAAAGGC
>PLU562 L bungei
TATAGAAAAG-------ATAGATCATAGATCTATCTAATCAATCATTTATCACTTGGGGA
AGGAACAATAGTATTTCATTGCTATAGGTA-----TGGATTATT------AAATTGAATA
AACCATGTGTTTGGATATTTTATTTTTCCTTCAACTCCACTAAATTGTAT---------T
TA----GTTGTTTAAC------ATAACACAAATAGTTGAAAGGAATTCTCCGAAACGACA
AATGGATTATGGGAGTGTGTGACTTGAACTATTGATTAGGCCGTGTAGATATATGTCCTT
TTCTGCCACATTGCAATTCACAAACCAATGTGTCTTTGTTCCAACCATCTTATATATCTA
ATTCCTATACAGAGGATAGGCTGGTTCGCTTGAATAGAATTCTTTCTATGATCAGTTCCG
AATCATGTTATGCATGA-AAAGGCTCCGTAAGATCCAGTCGAATCAGTGATTTGTTAGAA
TCCAGATTCCGTTTCTTGT--------------------------T-------TTAAATT
AATG-----TTTTATTTCATAGTATGGAAATGCACTCATTTCCTCTGCATT----GACCC
AATC-----TATGATACTATCGGAGTGAAACAAGGGATCTAAAGAAGAATATAGGCTAGA
GAATGTTAGTAACAAGTAAACGCTTTGCTTTGTATGTC----AAAAGTCTCACATGAGAT
AAACAACAAAC-GCAAGGTCTGAGACAACCCAAAAAGCATTTGATCATGATCAACTTTGT
----AAGCCTACTTGGGGTTTGAGCATTTATCTGTAAGAACGGAATTCCTTGGAATGGGT
AGTTGCAACTCTGGAAAAGGGAGTCTAGTTTCAATACAGAGAACCCT----ATGTGGAGA
TAGACAAC-----------ATA-GGGTTAAGATATAAATTCTAGATCTAGTTAGTTCCCT
-ACT-AA-GTGAGAACTTTC-AAAATCAGAGAAACCCTGG-AATT-AAGAAAAATGGGCA
ATCCTGAGCCAACTCCCGC--TTTCCAAAAAAAAGGATAGGTGCAGAGACTCAATGGAAG
CTATTCTAACAAATGTCGTTGACTTCGCTGCATTGTT-----ATAAGAATTAATCCTCCG
GATGAAGAA-------------ATATGTATACGTACTGAAATACTATA-------CTGTA
TCGAATTAATGATGACCCGAATACATGG--------------AATAATTGTTGTGAATTG
ATTCCAAGTTGAAGAAAGAATCGAATATGAATTTATG---AAATTCATATT-TAAA-ATT
TACCCCGT-GTCTGATAGATCTTTTGAAGAACCGATCAATTGGATGAGAATGAAGATAGA
GTCCCATTCTACATGTCAATACCGACAAGAATGAAATTTATAGTAAGAGGAAAATCCGTC
GACTTTATAAATCGTGAGGGTTCAAGTCCCTCTATCCCCAAAAAATATCATTTGATTCT-
------------CTAACTAGTTATCCTCTTTTTCGTTAACGGTTCAAAATTGGTTCTCTT
CCTAATTTACTCTTCTTTCCATAAAGGTATCTGAGCATTAAAATCTTGTGATAGAAATGA
TAGATGTACAAATGACCAGCTTTGAGCA----AATG---AGTATTCAACTTTTTT-----
-------GAATGATTCACAAT------ACATATTATTTA-----TTGTACTAAAA-CTTA
CA-----TACAAAGTCTTCT----------------AGATCCAAGAAATTCTGAGGCCTA
GATAACACTTTGTAATATCCTTTCGCCTTT------TATTTAATTGACATAGAAACCTGT
TATCTAGTAACATGAGTAGATACTGAGACGCGAAAGGC
>PLU563 L ferganense
TATAGAAAAG-------ATAGATCATAGATCTATCTAATCAATCATTTATCACTTGGGGA
AGGAACAATAGTATTTCATTGCTATAGGTA-----TGGATTATT------AAATTGAATA
AACCATGTATTTGGATATTTTCGTTTTCCTTCAACTCCACTAAATTTTAT---------T
TA----GTTGTTTAAC------ATAACACAAATAGTTGAAAGGAATTCTCCGAAACGACA
AATGGATTATGGGAGTGTGTGACTTGAACTATTGATTAGGCCGTGTAGATATATGTCCTT
TTCTGCCACATTGCAATTCACAAACCAATGTGTCTTTGTTCCAACCATCTTATATATCTA
AGTCCTATACAGAGGATAGGCTGGTTCGCTTGAATAGAATTCTTTCTATGATCAGTTCCG
AATCATGTTATGCATGA-AAAGGCTCCGTAAGATCCAGTCGAATCAGTGATTTGTTAGAA
TCCAGATTCCGTTTCTTTT-------------------------AT-------TTAAATT
AATG-----TTTTATTTCATAGTATGGAAATGCACTCATTTCCTCTGCATT----GACCC
AATC-----TACGATACTATCGGAGTGAAACAAGGGATCTAAAGAAGAATATAGGCTACA
GAATGTTAGTAACAAGGAAACGCTTTGCTTCGTATGTC----AAAAGTCTCACATGAGAT
AAACAACAAGT-GCAAGGTCTGAGACAACCCAAAAAGCATTTGATCATGATCAATTTTGT
----AAGCCTACTTGGGGTTTGAGCATTTATCTGTAAGAACGGAATTCCTTGGAATGGGT
AGTTGCAACTCTGGAAAAGGGAGTCTAGTTTCAATACAGAGAACCCT----ATGTGGAGA
TAGACAACA-----TAT-TATA-GGGTTAAGATATAAATTCTAGAGCTAGTTAGTTCCCT
-ACT-AA-GTGAGAACTTTC-AAAATCAGAGAAACCCTGG-AATT-AAGAAAAATGGGCA
ATCCTGAGCCAACTCCCGC--TTTCCAAAAAAAGGGATAGGTGCAGAGACTCAATGGAAG
CTATTCTAACAAATGTCGTTGACTTCGTTGCATTGTT-----ATAAGAATTCATCCTCCG
GATGAAGAAGAAACATATATACATATGTATACGTACTGAAATACTATA-------CTGTA
TCGAATTAATGATGACCCGAATACATGG--------------AATAATTGTTGTGAATTG
ATTCCAAGTTGAAGAAAGAATCGAATATGAATTT---CATCAATTCAAATT-TAAA-ATT
TACCCCGT-GTCTGATAGATCTTTTGAAGAACCGATCAATTGGATGAGAATGAAGATAGA
GTCCCATTCTACATGTCAATACCGACAAGAATGAAATTTATAGTAAGAGGAAAATCCGTC
GACTTTATAAATCGTGAGGGTTCAAGTCCCTCTATCCCCAAAAAAGCTCATTTGATTCT-
------------CTAACTAGTTATCCTCTTTTTCGTTAACGGTTCAAAATTGGTTCTCTT
CCTAATTTACTCTTCTTTCCATAAAGGTATCTGAGCATAAAAGTCTTGTGATAGAAATGA
TAGATGTACAAATGACCAGCTTTGAGCA----AATG---AGTATTCAACTTTTTT-----
-------GAATGATTCACAAT------ACATATTATTTA-----TTGTACTAAAA-CTTA
CA-----TACAAAGTCTTCT----------------AGATCCAAGAAATTCTGAGGCCTA
GATAACACTTTGTAATATCCTTTCGCCTTT------TATTTAATTGACATAGAAACCTGT
TATCTAGTAACATGAGTAGATACTGCGGCGCGAAAGGC
>PLU565 L tomentellum
TATAGAAAAG-------ATAGATCATAGATCTATCTAATCAATCATTTATCACTTGGGGA
AGGAACAATAGTATTTCATTGCTATAGGTA-----TGGATTATT------AAATTGAATA
AACCATGTGTTTGGATATTTTATTTTTCCTTCAACTCCACTAAATTGTAT---------T
TA----GTTGTTTAAC------ATAACACAAATAGTTGAAAGGAATTCTCCGAAACGACA
AATGGATTATGGGAGTGTGTGACTTGAACTATTGATTAGGCCGTGTAGATATATGTCCTT
TTCTGCCACATTGCAATTCACAAACCAATGTGTCTTTGTTCCAACCATCTTATATATCTA
ATTCCTATACAGAGGATAGGCTGGTTCGCTTGAATAGAATTCTTTCTATGATCAGTTCCG
AATCATGTTATGCATGA-AAAGGCTCCGTAAGATCCAGTCGAATCAGTGATTTGTTAGAA
TCCAGATTCCGTTTCTTGT--------------------------T-------TTAAATT
AATG-----TTTTATTTCATAGTATGGAAATGCACTCATTTCCTCTGCATT----GACCC
AATC-----TATGATACTATCGGAGTGAAACAAGGGATCTAAAGAAGAATATAGGCTAGA
GAATGTTAGTAACAAGTAAACGCTTTGCTTTGTATGTC----AAAAGTCTCACATGAGAT
AAACAACAAAC-GCAAGGTCTGAGACAACCCAAAAAGCATTTGATCATGATCAACTTTGT
----AAGCCTACTTGGGGTTTGAGCATTTATCTGTAAGAACGGAATTCCTTGGAATGGGT
AGTTGCAACTCTGGAAAAGGGAGTCTAGTTTCAATACAGAGAACCCT----ATGTGGAGA
TAGACAAC-----------ATA-GGGTTAAGATATAAATTCTAGATCTAGTTAGTTCCCT
-ACT-AA-GTGAGAACTTTC-AAAATCAGAGAAACCCTGG-AATT-AAGAAAAATGGGCA
ATCCTGAGCCAACTCCCGC--TTTCCAAAAAAAAGGATAGGTGCAGAGACTCAATGGAAG
CTATTCTAACAAATGTCGTTGACTTCGCTGCATTGTT-----ATAAGAATTAATCCTCCG
GATGAAGAA-------------ATATGTATACGTACTGAAATACTATA-------CTGTA
TCGAATTAATGATGACCCGAATACATGG--------------AATAATTGTTGTGAATTG
ATTCCAAGTTGAAGAAAGAATCGAATATGAATTTATG---AAATTCATATT-TAAA-ATT
TACCCCGT-GTCTGATAGATCTTTTGAAGAACCGATCAATTGGATGAGAATGAAGATAGA
GTCCCATTCTACATGTCAATACCGACAAGAATGAAATTTATAGTAAGAGGAAAATCCGTC
GACTTTATAAATCGTGAGGGTTCAAGTCCCTCTATCCCCAAAAAATATCATTTGATTCT-
------------CTAACTAGTTATCCTCTTTTTCGTTAACGGTTCAAAATTGGTTCTCTT
CCTAATTTACTCTTCTTTCCATAAAGGTATCTGAGCATTAAAATCTTGTGATAGAAATGA
TAGATGTACAAATGACCAGCTTTGAGCA----AATG---AGTATTCAACTTTTTT-----
-------GAATGATTCACAAT------ACATATTATTTA-----TTGTACTAAAA-CTTA
CA-----TACAAAGTCTTCT----------------AGATCCAAGAAATTCTGAGGCCTA
GATAACACTTTGTAATATCCTTTCGCCTTT------TATTTAATTGACATAGAAACCTGT
TATCTAGTAACATGAGTAGATACTGAGACGCGAAAGGC
>PLU566 L gmelini
TATAGAAAAG-------ATAGATCATAGATCTATCTAATCAATCATTTATCACTTGGGGA
AGGAACAATAGTATTTCATTGCTATAGGTA-----TGGATTATT------AAATTGAATA
AACCATGTGTTTGGATATTTTATTTTTCCTTCAACTCCACTAAATTGTAT---------T
TA----GTTGTTTAAC------ATAACACAAATAGTTGAAAGGAATTCTCCGAAACGACA
AATGGATTATGGGAGTGTGTGACTTGAACTATTGATTAGGCCGTGTAGATATATGTCCTT
TTCTGCCACATTGCAATTCACAAACCAATGTGTCTTTGTTCCAACCATCTTATATATCTA
ATTCCTATACAGAGGATAGGCTGGTTCGCTTGAATAGAATTCTTTCTATGATCAGTTCCG
AATCATGTTATGCATGA-AAAGGCTCCGTAAGATCCAGTCGAATCAGTGATTTGTTAGAA
TCCAGATTCCGTTTCTTGT--------------------------T-------TTAAATT
AATG-----TTTTATTTCATAGTATGGAAATGCACTCATTTCCTCTGCATT----GACCC
AATC-----TATGATACTATCGGAGTGAAACAAGGGATCTAAAGAAGAATATAGGCTAGA
GAATGTTAGTAACAAGTAAACGCTTTGCTTTGTATGTC----AAAAGTCTCACATGAGAT
AAACAACAAAC-GCAAGGTCTGAGACAACCCAAAAAGCATTTGATCATGATCAACTTTGT
----AAGCCTACTTGGGGTTTGAGCATTTATCTGTAAGAACGGAATTCCTTGGAATGGGT
AGTTGCAACTCTGGAAAAGGGAGTCTAGTTTCAATACAGAGAACCCT----ATGTGGAGA
TAGACAAC-----------ATA-GGGTTAAGATATAAATTCTAGATCTAGTTAGTTCCCT
-ACT-AA-GTGAGAACTTTC-AAAATCAGAGAAACCCTGG-AATT-AAGAAAAATGGGCA
ATCCTGAGCCAACTCCCGC--TTTCCAAAAAAAAGGATAGGTGCAGAGACTCAATGGAAG
CTATTCTAACAAATGTCGTTGACTTCGCTGCATTGTT-----ATAAGAATTAATCCTCCG
GATGAAGAA-------------ATATGTATACGTACTGAAATACTATA-------CTGTA
TCGAATTAATGATGACCCGAATACATGG--------------AATAATTGTTGTGAATTG
ATTCCAAGTTGAAGAAAGAATCGAATATGAATTTATG---AAATTCATATT-TAAA-ATT
TACCCCGT-GTCTGATAGATCTTTTGAAGAACCGATCAATTGGATGAGAATGAAGATAGA
GTCCCATTCTACATGTCAATACCGACAAGAATGAAATTTATAGTAAGAGGAAAATCCGTC
GACTTTATAAATCGTGAGGGTTCAAGTCCCTCTATCCCCAAAAAATATCATTTGATTCT-
------------CTAACTAGTTATCCTCTTTTTCGTTAACGGTTCAAAATTGGTTCTCTT
CCTAATTTACTCTTCTTTCCATAAAGGTATCTGAGCATTAAAATCTTGTGATAGAAATGA
TAGATGTACAAATGACCAGCTTTGAGCA----AATG---AGTATTCAACTTTTTT-----
-------GAATGATTCACAAT------ACATATTATTTA-----TTGTACTAAAA-CTTA
CA-----TACAAAGTCTTCT----------------AGATCCAAGAAATTCTGAGGCCTA
GATAACACTTTGTAATATCCTTTCGCCTTT------TATTTAATTGACATAGAAACCTGT
TATCTAGTAACATGAGTAGATACTGAGACGCGAAAGGC
>PLU569 L serotinum
TATAGAAAAG-------ATAGATCATAGATCTATCTAATCAATCATTTATCACTTGGGGA
AGGAACAATAGTATTTCATTGCTATAGGTA-----TGGATTATT------AAATTGAATA
AACCATGTGTTTGGATATTTTATTTTTCCTTCAACTCCACTAAATTGTAT---------T
TA----GTTGTTTAAC------ATAACACAAATAGTTGAAAGGAATTCTCCGAAACGACA
AATGGATTATGGGAGTGTGTGACTTGAACTATTGATTAGGCCGTGTAGATATATGTCCTT
TTCTGCCACATTGCAATTCACAAACCAATGTGTCTTTGTTCCAACCATCTTATATATCTA
ATTCCTATACAGAGGATAGGCTGGTTCGCTTGAATAGAATTCTTTCTATGATCAGTTCCG
AATCATGTTATGCATGA-AAAGGCTCCGTAAGATCCAGTCGAATCAGTGATTTGTTAGAA
TCCAGATTCCGTTTCTTGT-------------------------AT-------TTAAATT
AATGTTTTATTTTATTTCATAGTATGGAAATGCACTCATTTCCTCTGCATT----GACCC
AATC-----TATGATACTATCGGAGTGAAACAAGGGATCTAAAGAAGAATATAGGCTAGA
GAATGTTAGTAACAAGTAAACGCTTTGCTTTGTATGTC----AAAAGTCTCACATGAGAT
AAACAACAAAC-GCAAGGTCTGAGACAACCCAAAAAGCATTTGATCATGATCAACTTTGT
----AAGCCTACTTGGGGTTTGAGCATTTATCTGTAAGAACGGAATTCCTTGGAATGGGT
AGTTGCAACTCTGGAAAAGGGAGTCTAGTTTCAATACAGAGAACCCT----ATGTGGAGA
TAGACAACA-----TAT-TATA-GGGTTAAGATATAAATTCTAGATCTAGTTAGTTCCCT
-ACT-AA-GTGAGAACTTTC-AAAATCAGAGAAACCCTGG-AATT-AAGAAAAATGGGCA
ATCCTGAGCCAACTCCCGC--TTTCCAAAAAAAAGGATAGGTGCAGAGACTCAATGGAAG
CTATTCTAACAAATGTCGTTGACTTCGCTGCATTGTT-----ATAAGAATTAATCCTCCG
GATGAAGAA-------------ATATGTATACGTACTGAAATACTATA-------CTGTA
TCGAATTAATGATGACCCGAATACATGG--------------AATAATTGTTGTGAATTG
ATTCCAAGTTGAAGAAAGAATCGAATATGAATTTATG---AAATTCATATT-TAAA-ATT
TACCCCGT-GTCTGATAGATCTTTTGAAGAACCGATCAATTGGATGAGAATGAAGATAGA
GTCCCATTCTACATGTCAATACCGACAAGAATGAAATTTATAGTAAGAGGAAAATCCGTC
GACTTTATAAATCGTGAGGGTTCAAGTCCCTCTATCCCCAAAAAATCTCATTTGATTCT-
------------CTAACTAGTTATCCTCTTTTTCGTTAACGGTTCAAAATTGGTTCTCTT
CCTAATTTACTCTTCTTTCCATAAAGGTATCTGAGCATTAAAATCTTGTGATAGAAATGA
TAGATGTACAAATGACCAGCTTTGAGCA----AATG---AGTATTCAACTTTTTT-----
-------GAATGATTCACAAT------ACATATTATTTA-----TTGTACTAAAA-CTTA
CA-----TACAAAGTCTTCT----------------AGATCCAAGAAATTCTGAGGCCTA
GATAACACTTTGTAATATCCTTTCGCCTTT------TATTTAATTGACATAGAAACCTGT
TATCTAGTAACATGAGTAGATACTGCGACGCGAAAGGC
>PLU570 L lilacinum
TATAGAAAAG-------ATAGATCATAGATCTATCTAATAAATCATTTATCACTTGGGGA
AGGAACAATAGTATTTCATTGCTATAGGTA-----TGGATTATT------AAATTGAATA
ACCCATGTATTTGGATATTTTATTTTTCCTTCAACTCCACTAAATTGTAT---------T
TA----GTTGTTTAAC------ATAACACAAATAGTTGAAAGGAATTCTCCGAAACGACA
AATGGATTATGGGAGTGTGTGACTTGAACTATTGATTAGACCGTGTAGATATATGTCCTT
TTCTGCCACATTGCAATTCACAAACCAATGTGTCTTTGTTCCAACCATCTTATATATCTA
ATTCCTATACAGAGGATAGGCTGGTTCGCTTGAATAGAATTCTTTCTATGATCAGTTCCG
AATCATGTTATGCATGA-AAAGGCTCCGTAAGATCCAGTCGAATCAGTGATTTGTTAGAA
TCCAGATTCCGTTTCTTGTTCTTGT-------------------AT-------TTAAATT
AAAGTTTTATTTTATTTCATAGTATGGAAATGCACTCATTTCCTCTGCATT----GACCC
AATC-----TATGATACTATCGGAGTGAAACAAGGGATCTAAAGAAGAATATAGGCTAGA
GAATGTTAGTAACAAGTAAACGCTTTGCTTTGTATGTC----AAAAGTCTCACATGAGAT
AAACAACAAAC-GCAAGGTCTGAGACAACCCAAAAAGCATTTGATCATGATCAACTTTGT
----AAGCCTACTTGGGGTTTGAGCATTTATCTGTAAGAACGGAATTCCTTGGAATGGGT
AGTTGCAACTCTGGAAAAGGGAGTCTAGTTTCAATACAGAGAACCCT----ATGTGGAGA
TAGACAACA-----TAT-TATA-GGGTTAAGATATAAATTCTAGATCTAGTTAGTTCCCT
-ACT-AAAGTGAGAACTTTCAAAAATCAGAGAAACCCTGG-AATT-AAGAAAAATGGGCA
ATCCTGAGCCAACTCCCGC--TTTCCAAAAAAAAGGATAGGTGCAGAGACTCAATGGAAG
CTATTCTAACAAATGTCGTTGACTTCGTTGCATTGTT-----ATAAGAATTAATCCTCCG
GATGAAGAA-------------ATATGTATACGTACTGAAATACTATA-------CTGTA
TCGAATTAATGATGACCCGAATACATGG--------------AATAATTGTTGTGAATTG
ATTCCAAGTTGAAGAAAGAATCGAATATGAATTTATG---AAAT----ATT-TTAA-ATT
TACCCCGT-GTCTGATAGATCTTTTGAAAAACCGATCAATTGGATGAGAATGAAGATAGA
GTCCCATTCTACATGTCAATACCGACAAGAATGAAATTTATAGTAAGAGGAAAATCCGTC
GACTTTATAAATCGTGAGGGTTCAAGTCCCTCTATCCCCAAAAAATAGAATTTGATTCT-
------------CTAACTAGTTATCCTCTTTTTCGTTAACGGTTCAAAATTGGTTCTCTT
CCTAATTTACCCTTCTTTCCATAAAGGTATCTGAGCATTAAAATCTTGTGATAGAAATGA
TAGATGTACAAATGACCAGCTTTGAGCA----AATG---AGTATTCAACTTTTTT-----
-------GAATGATTCACAAT------ACATATTATTTA-----TTGTACTAAAA-CTTA
TA-----TACAAAGTCTTCT----------------AGATCCAAGAAATTCTGAAGCCTA
GATAACACTTTGTAATATCCTTTCGCCTTT------TATTTAATTGACATAGAAACCTGT
TATCTAGTAACATGAGTAGATACTGCGACGCGAAAGGC
>PLU571 L kashgaricum
TATAGAAAAG-------ATAGATCATAGATCTATCTAATCAATTATTTCTCACTTGGGGA
AGGAACAATAGTATTTCATTGCTATAGGTA-----TGGATTATT------AAATGGAATA
AACCATGTATTTGGATATTTTAGTTTTCCTTCAACTCCACTAAATTGTAT---------T
TA----GTTGTTTAAC------ATAACACAAATAGTTGAAAGGAATTCTTCGAAACGACA
AATGGATTATGGGAGTGTGTGACTTGAACTATTGATTAGGCCGTGTAGATATATGTCCTT
TTCTGCCACATTGCAATTCACAAACCAATGTGTCTTTGTTCCAACCATCTTATATATCTA
AGTCCTATACAGAGGATAGGCTGGTTCGCTTGAATAGAATTCTTTCTATGATCAGTTCCG
AATCATGTTATGCATGA-AAAGGCTCCGTAAGATCCAGTCGAATCGGTGATTTGTTAGAA
TCCAGATTCCGTTTCTTTT--------------------------T-------TTAAATT
TATT-----TTTAATTTCATAGTATGGAAATGCACTCATTTCCTCTGCATT----GACCC
AATC-----TACGATACTATCGGAGTGAAACAAGGGATCTAAAGAAGAATATAGGCTAGA
GAATGTTAGTAACAAGGAAACACTTTGCTTCGTATGTA----AAAAGTCTCACATGAGAT
AAACAACAAGC-GCAAGGTCTGAGACAACCCAAAAAGCATTTGATCACGATCAATTTTGT
----AAGCCTACTTGGGGTTTGAGCATTTATCTGTAAGAACGGAATTCCTTGGAATGGGT
AGTTGCAACTCTGGAAAAGGGAGTCTAGTTTCAATACAGAGAACCCT----ATGTGGAGA
TA-ACAACA-----TAT-TATA-GGGTTAAGATATAAATTCTAGATCTAGTTAGTTCCCT
-ACT-AA-GTGAGA-CTTTCAAAAATCAGAGAAACCCTGG-AATT-AAGAAAAATGGGCA
ATCCTGAGCCAACTCCCGC--TTTCCAAAAAAAAGGATAGGTGCAGAGACTCAATGGAAG
CTATTCTAACAAATGTCGTTGACTTCGTTGCATTGTT-----ATAAGGATTACTCCTCCG
GATGAAGAAGAAACGTATATACATATGTATACGTACTGAAATACTATA-------CTGTA
TCGAATTAATGATGACCCGAATACATGG--------------AATAATTGTTGTGAATTG
ATTCCAAGTTGAAGAAAGAATCGAATATGAATTT---CATAAATTCAAATT-TAAA-AAT
TACCCCGT-GTCTGATAGATCTTTTGAAGAACCGATCAATTGGATGAGAATGAAGATAGA
GTCCCATTCTACATGTCAATACCGACAAGAATGAAATTTATAGTAAGAGGAAAATCCGTC
GACTTTATAAATCGTGAGGGTTCAAGTCCCTCTATCCCCAAAAAAGCTCATTTGATTCT-
------------CTAACTAGTTATCCTCTTTTTCGTTAACGGTTCAAAATGGGTTCTCCT
CCTAATTTACTCTTCTTTCCATAAAGGTATCTGAGCATAAAAGTCTTGTGATAGAAATGA
TAGATGTACAAATGACCAGCTTTGAGCA----AATG---AGTATTCAACTTTTTT-----
-------GAATGATTCACAAT------ACATATTCTTTA----ATTGTACTAAAA-CTGA
CA-----TACAAAGTCTTCT----------------AGATCCAAGAAATTCTGAGGCCTA
GATAACACTTTGTAATATCCTTTCGCCTTT------TATTTAATTGACATAGAAACCTGT
TATCTAATAACATGAGTAGATACTGCGGCGCGAAAGGC
>PLU573 L avei
TATAGAAAAG-------CTAGATCATAGATCTATCTAATCAATCATTTATCACTTGGGGA
AGGAACAATAGTATTTCATTGCTATAGGTA-----TGGATTATT------AAATTGAATA
AACCATGTATTTGGATATTTTATTTTTCCTTCAACTCCACTAAATTATAT---------T
TA----GTTGTTTAAC------ATAACACAAATAGTTGAAAGGAATTCTCCGAAACGACA
AATGGATTATGGGAGTGTGTGACTTGAACTATTGATTAGGCCGTGTAGATATATGTCCTT
TTCTGCCACATTGCAATTCACAAACCAATGTGTCTTTGTTCCAACCACCTTATATATCTA
AGTCCTATACAGAGGATAGGCTGGTTCGCTTGAATAGAATTCTTTCTATGATCAGTTCCG
AATCATGTTATGCATGA-AAAGGCTCCGTAAGATCCAGTCGAATCAGTGATTTGTTAGAA
TCCAGATTCCGTTTCTTTT-------------------------AT-------TTAAATT
AATG-----TTTTATTTCATAGTATGGAAATGCACTCATTTCCTCTGCATT----GACCC
AATC-----TATGATACTATCGGAGTGAAACAAGGGATCTAAAGAAGAATATAGGCTAGA
GAATGTTAGTAACAAGGAAACGCTTTGCTTCGTATGTC----AAAAGTCTCACATGAGAT
AAACAACAAGC-GCAAGGTCTGAGACAACCCAAAAAGCATTTGATCATGATCAACTTTGT
----AAGCCTACTTGGGGCTTGAGCATTTATCTGTAAGAACGGAATTCCTTGGAATGGGT
AGTTGCAACTCTGGAAAAGGGAGTCTAGTTTCAATACAGAGAACCTT----ATGTGGAGA
TAGACAACA-----TAT-TATA-GGGTTAAGATATAAATTCTAGATCTAGTTAGTTCCCT
-ACT-AA-GTGAGAACTTTC-AAAATCAGAGAAACCCTGG-AATT-AAGAAAAATGGGCA
ATCCTGAGCCAACTCCCGC--TTTCCAAAAAAAAGGATAGGTGCAGAGACTCGATGGAAG
CTATTCTAACAAATGTCGTTGACTTCGTTGCATTGTT-----ATAAGAATTAATCCTCCG
GATGAAGAAGAAGCGTATATACATATGTATACGTACTGAAATACTATA-------CTGTA
TCGAATTCATGATAACCCGAATATATGG--------------AATAATTGTTGTGAATTG
ATTCCAAGTTGAAGAAAGAATCGAATATGAATTT---CATAAATTCAAATT-TTAA-ATT
GACCCTGT-TTCTGATAGATCTTTTGAAGAGCCAATCAATTGGATGAGAATGAAGATAGA
GTCCCATTCTACATGTCAATACCGACAAGAATGAAATTTATAGTAAGAGGAAAATCCGTC
GACTTTATAAATCGTGAGGGTTCAAGTCCCTCTATCCCCAAAAAAGCTCATTTGATTCT-
------------GTAACTAGTTATCCTCTTTTTCGTTAACGGTTCAAAATTGGTTCTCTT
CCTAATTTACTCTTCTTTCCATAAAGGTATCTGAGCATACAAGTCTTGTGATAGAAATGA
TAGATGTACAAATGACCAGCTTTGAGCA----AATG---AGTATTCAACTTTTTT-----
-------GAATGATTCACAAT------ACATATTATTTA-----TTGTACTAAAA-CTTA
CA-----TACAAAGTCTTCT----------------AGATCCAAGAAATTCTGAGGCCTA
GATAACACTTTGTAATATCCTTTCGCCTTT------TATTTAATTGACATAGAAACCTGT
TATCTAGTAACATGAGTAGATACTGCGGGGCGAAAGGC
>PLU574 L sinuatum
TATAGAAAAGAGAAAAGATAGATCATAGATCTTTCTAATCAATAATTTCTCACTTGGGGA
AGGAACAATAGTATTTCATTGCTATAGGTA-----TGGATTATT------AAATTGAATA
AGCCATGTATTTGGATATTGTATTTTTCCTTCAACTCAACTCAATTTAAT---------T
TA----GTTGTTTAAC------ATAAC-----TAGTTGAAAGGAATTCTCTGAAACGACA
AATGGATTATGGGAGTGTGTGACTTGAACTATTGATTAGACCGTGTAGATATATATCCTT
TTCTGCCACATTGCAATTCACAAACCAATGTGTCTTTGTTCCAACCACCTTATATATAAA
AGTCCTATACAGAGGATAGGCTGGTTCGCTTGAATAGAATTCTTTCTATGATCAGCTCCG
AATCATGTTATGCATGA-AAAGGCTCCGTAAGATCCAGTCGAATTAGTGATTTGTTAGAA
TCCAGATTCCATTTCTTTT------ATGTAAATTAATTGCTTTTAT-------TTAAATT
AATG---------TTTTCATAGTATGGAAATGCACTCATTTCCTCTGCATT----GACCC
AATC-----TATGATACTATCGGAGTGAAACAAGGGATCTAAAGAAAAATATAGGTTAGA
TAATTTTAGTAACAAGGAAACGCTTTGCTTCGTATGTA----AAAAGTCTCACACGAGAT
AAACAACAAGC-GCAAGGTCTGAGACAACCCAGAAAGCATTTGATCATGATCAACTTTGT
----AAGCCTACTTGGGGTTTGAGCATTTATCTGTAAGAACGGAATTCCTTGGAATGAGT
AGTTACAACTCTGGAAAAGGGAGTCTAGTTTCAATACAGAGAACCAT----ATGTGTAGA
TAGACAACA-----TAT-TATA-GG-ATAAGATAGAAATTCTAGATCTAGTTAGTTC???
??????????????ACTTTC-AAAATCAGAGAAACCCTGG-AATT-AAGAAAAATGGGCA
ATCCTGAGCCAACTCCCGC--TTTCAAAAACAAAGGATAGGTGCAGAGACTCAATGGAAG
CTATTCTAACAAAT-----------------------------TCAGAATTCATCCTAAG
GATGAAGAAGAAACGTATATACATATGTATACGTACTGAACTACTATA-------TTGTA
TCGAATTAATGATGACCCGAATACATGGAAGAATTGTTGTGAAAGAATTGTTGTGAATTG
ATTCCAAGTTGAAGAAAGAATCGAATATGAATTT---CAGAAATTCAA-----AAA-ATT
AACCTTGT-GTTTGATAGATCTTTTGACGAATTGATCAATTGGATGAGAATGAAGATAGA
GTCCCATTCTACATGTCAATACTGACAAGAATGAAATTTATAGTAAGAGGAAAATCCGTC
GACTTTATAAATCGTGAGGGTTCAAGTCCCTCTATCCCCAAAAAAGTGCATTTGATTCT-
------------CTAACTCGTTATCCTCTTTTTCGTTAACGGTTCAAAATGGATTCTCTT
CCTCATTGACTCTTCTTTTCTTTCCGGTATCTGAGAACACAAGTCTTGTGATAGAAATTA
TAGATATACAAATGACCAACTTTGAGCA----AATG---AGTATTCAACTTATTT-----
-------GAATGGTTCACAAT------ACATATAATTTC-----TTGTACTAAAA-CTTA
CA-----TACAAAGTCTTCT-----------TTTGAAGATCCAAGAAATTCTGAGGCCTA
GATAAGACTTGGGAATACCCTTTCGCCTTT------TATTTAATTAACATAGACCCCTGT
TATCTAGTAACATGAGTAGATACTGCGGCGCGAAAGGC
>PLU576 L insigne
TATAGAAAAG-------CTAGATCATAGATCTATCTAATCAATCATTTATCACTTGGGGA
AGGAACAATAGTATTTCATTGCTATAGGTA-----TGGATTATT------AAATTGAATA
AACCATGTATTTGGATATTTT---TTTCCTTCAACTCCACTAAATTGTAT---------T
TA----GTTGTTTAAC------ATAACACAAATAGTTGAAAGGAATTCTCCGAAACGACA
AATGGATTATGGGAGTGTGTGACTTGAACTATTGATTAGGCCGTGTAGATATATGTCCTT
TTCTGCCACATTGCAATTCACAAACCAATGTGTCTTTGTTCCAACCATCTTATATATCTA
AGTCCTATACAGAGGATAGGCTGGTTCGCTTGAATAGAATTCTTTCTATGATCAGTTCCG
AATCATGTTATGCATGA-AAAGGCTCCGTAAGATCCAGTCGAATCAGTGATTTGTTAGAA
TCCAGATTCCGTTTCTTTT-------------------------AT-------TTAAATT
AATA-----TTTAATTTCATAGTATGGAAATGCACTCATTTCCTCTGCATT----GACCC
AATC-----TATGATACTATCGGAGTGAAACAAGGGATCTAAAGAAGAATATAGGCTAGA
GAATGTTAGTAACAAGGAAACGCTTTGCTTCGTATGTC----AAAAGTCTCACATGAGAT
AAACAACAAGC-GCAAGGTCTGAGACAACCCAAAAAGCATTTGATCATGATCAACTTTGT
----AAGCCTACTTGGGGTTTGAGCATTTATCTGTAAGAACGGAATTCCTTGGAATGGGT
AGTTGCAACTCTGGAAAGGGGAGTCTAGTTTCAATACAGAGAACCCT----ATGTGGAGA
TAGACAACA-----TAT-TATA-GGGTTAAGATATAAATTCTAGATCTAGTTAGTTCCCT
-ACT-AA-GTGAGAACTTTC-AAAATCAGAGAAACCCTGG-AATT-AAGAAAAATGGGCA
ATCCTGAGCCAACTCCCGC--TTTCCAAAAAAAAGGATAGGTGCAGAGACTCAATGGAAG
CTATTCTAACAAATGTCGTTGACTTCGTTGCATTGTT-----ATAAGAATTAATCCTTCG
GATGAAGAAGAAACGTATATACATATGTATACGTACTGAAATACTATA-------CTGTA
TCGAATTAATGATGACCCGAATACATGG--------------AATAATTGTTGTGAATTG
ATTCCAAGTTGAAGAAAGAATCAAATATGAATTT---CATAAATTCAAATT-TTAA-ATT
TACCCCGT-GTCTGATAGATCTTTTGAAGAAACGATCAATTGGATGAGAATGAAGATAGA
GTCCCATTCTACATGTCAATACCGACAAGAATGAAATTTATAGTAAGAGGAAAATCCGTC
GACTTTATAAATCGTGAGGGTTCAAGTCCCTCTATCCCCAAAAAAGATCATTTGATTCT-
------------CTAACTAGTTATCCTCTTTTTCGTTAACGGTTCAAAATTGGTTCTCTT
CCTAATTTACTCTTCTTTCCATAAAGGTATCTGAGCATACAAGTCTTGTGATAGAAATGA
TAGATGTACAAATAACCAGCTTTGAGAA----AATG---AGTATTCAACTTTTTT-----
-------GAATGATTCACAAT------ACATATTATTTA-----TTGTACTAAAA-CTTA
CA-----TGCAAAGTCTTCT----------------AGATCCAAGAAATTCTGAGGCCTA
GATAACACTTTGTAATATCCTTTCGCCTTT------TATTTAATTGACATAGAAACCTGT
TATCTAGTAACATGAGTAGATACTGCGGCGCGAAAGGC
>PLU577 L bounduellei
TATAGAAAAGAGAAAAGATAGATCATAGATCTTTCTAATCAATAATTTCTCACTTGGGGA
AGGAACAATAGTATTTCATTGCTATAGGTA-----TGGATTATT------AAATTGAATA
AGCCATGTATTTGGATATTGTATTTTTCCTTCAACTCAACTCAATTTAAT---------T
TA----GTTGTTTAAC------ATAAC-----TAGTTGAAAGGAATTCTCTGAAACGACA
AATGGATTATGGGAGTGTGTGACTTGAACTATTGATTAGACCGTGTAGATATATATCCTT
TTCTGCCACATTGCAATTCACAAACCAATGTGTCTTTGTTCCAACCACCTTATATATAAA
AGTCCTATACAGAGGATAGGCTGGTTCGCTTGAATAGAATTCTTTCTATGATCAGCTCCG
AATCATGTTATGCATGA-AAAGGCTCCGTAAGATCCAGTCGAATTAGTGATTTGTTAGAA
TCCAGATTCCATTTCTTTT------ATGTAAATTAATTGCTTTTAT-------TTAAATT
AATG---------TTTTCATAGTATGGAAATGCACTCATTTCCTCTGCATT----GACCC
AATC-----TATGATACTATCGGAGTGAAACAAGGGATCTAAAGAAAAATATAGGTTAGA
TAATTTTAGTAACAAGGAAACGCTTTGCTTCGTATGTA----AAAAGTCTCACACGAGAT
AAACAACAAGC-GCAAGGTCTGAGACAACCCAGAAAGCATTTGATCATGATCAACTTTGT
----AAGCCTACTTGGGGTTTGAGCATTTATCTGTAAGAACGGAATTCCTTGGAATGAGT
AGTTACAACTCTGGAAAAGGGAGTCTAGTTTCAATACAGAGAACCAT----ATGTGTAGA
TAGACAACA-----TAT-TATA-GG-ATAAGATAGAAATTCTAGATCTAGTTAGTTCCCT
-ACT-AA-GTGAGAACTTTCAAAAATCAGAGAAACCCTGG-AATT-AAGAAAAATGGGCA
ATCCTGAGCCAACTCCCGC--TTTCAAAAACAAAGGATAGGTGCAGAGACTCAATGGAAG
CTATTCTAACAAAT-----------------------------TCAGAATTCATCCTAAG
GATGAAGAAGAAACGTATATACATATGTATACGTACTGAACTACTATA-------TTGTA
TCGAATTAATGATGACCCGAATACATGGAAGAATTGTTGTGAAAGAATTGTTGTGAATTG
ATTCCAAGTTGAAGAAAGAATCGAATATGAATTT---CAGAAATTCA------AAA-ATT
AACCTTGT-GTTTGATAGATCTTTTGACGAATTGATCAATTGGATGAGAATGAAGATAGA
GTCCCATTCTACATGTCAATACTGACAAGAATGAAATTTATAGTAAGAGGAAAATCCGTC
GACTTTATAAATCGTGAGGGTTCAAGTCCCTCTATCCCCAAAAAAGTGCATTTGATTCT-
------------CTAACTCGTTATCCTCTTTTTCGTTAACGGTTCAAAATGGATTCTCTT
CCTCATTGACTCTTCTTTTCTTTCCGGTATCTGAGAACACAAGTCTTGTGATAGAAATTA
TAGATATACAAATGACCAACTTTGAGCA----AATG---AGTATTCAACTTATTT-----
-------GAATGGTTCACAAT------ACATATAATTTC-----TTGTACTAAAA-CTTA
CA-----TACAAAGTCTTCT-----------TTTGAAGATCCAAGAAATTCTGAGGCCTA
GATAAGACTTGGGAATACCCTTTCGCCTTT------TATTTAATTAACATAGACCCCTGT
TATCTAGTAACATGAGTAGATACTGCGGCGCGAAAGGC
>PLU578 L imbricatum
TATAGAAAAGAGAAAAGATAGATCATAGATCTTTCTAATCAATAATTTCTCACTTGGGGA
AGGAACAATAGTATTTCATTGCTATAGGTA-----TGGATTATT------AAATTGAATA
AGCCATGTATTTGGATATTGTATTTTTCCTTCAACTCAACTCAATTTAAT---------T
TA----GTTGTTTAAC------ATAAC-----TAGTTGAAAGGAATTCTCTGAAACGACA
AATGGATTATGGGAGTGTGTGACTTGAACTATTGATTAGACCGTGTAGATATATATCCTT
TTCTGCCACATTGCAATTCACAAACCAATGTGTCTTTGTTCCAACCACCTTATATATAAA
AGTCCTATACAGAGGATAGGCTGGTTCGCTTGAATAGAATTCTTTCTATGATCAGCTCCG
AATCATGTTATGCATGA-AAAGGCTCCGTAAGATCCAGTCGAATTAGTGATTTGTTAGAA
TCCAGATTCCATTTCTTTT------ATGTAAATTAATTGCTTTTAT-------TTAAATT
AATG---------TTTTCATAGTATGGAAATGCACTCATTTCCTCTGCATT----GACCC
AATC-----TATGATACTATCGGAGTGAAACAAGGGATCTAAAGAAAAATATAGGTTAGA
TAATTTTAGTAACAAGGAAACGCTTTGCTTCGTATGTA----AAAAGTCTCACACGAGAT
AAACAACAAGC-GCAAGGTCTGAGACAACCCAGAAAGCATTTGATCATGATCAACTTTGT
----AAGCCTACTTGGGGTTTGAGCATTTATCTGTAAGAACGGAATTCCTTGGAATGAGT
AGTTACAACTCTGGAAAAGGGAGTCTAGTTTCAATACAGAGAACCAT----ATGTGTAGA
TAGACAACA-----TAT-TATA-GG-ATAAGATAGAAATTCTAGATCTAGTTAGTTCCCT
-ACT-AAAGTGAGAACTTTC-AAAATCAGAGAAACCCTGG-AATT-AAGAAAAATGGGCA
ATCCTGAGCCAACTCCCGC--TTTCCAAAAAAAAGGATAGGTGCAGAGACTCAATGGAAG
CTATTCTAACAAATGTCGTTGACTTCGTTGCATTGTT-----ATAAGAATTAATCCTCCG
GATGAAGAAGAAACGTATATACATATGTATACGTACTGAAATACTATG-------CTGTA
TCGAATTAATGATGACCCGAATACATGG--------------AATAATTGTTGTGAATTG
ATTCCAAGTTGAAGAAAGAATCGAATATGAATTT---CATAAATTCAAATT-TAAA-ATT
TATCCCGT-GTCTGATAGATCTTTTGACGAACCAATCAATTGGATGAGAATGAAGATAGA
GTCCCATTCTACATGTCAATACCGACAAGAATGAAATTTATAGTAAGAGGAAAATCCGTC
GACTTTATAAATCGTGAGGGTTCAAGTCCCTCTATCCCCAAAAAAGCTCATTTTATTCT-
------------CTAACTAGTTATCCTCTTTTTCGTTAACGGTTCAAAATTGGTTCTCTT
CCTAATTTACTCTTCTTTCTATAAAGGTATCTGAGCATAAAAGTCTTGTGATAGAAATGA
TAGATGTACAAATGACCAGCTTTGAGCA----AATG---AGTATTCAACTTTTTT-----
-------GAATGATTCACAAT------ACATATTCTTTA-----TTGTACTAAAA-CTTA
CA-----TACAAAATCTTCT----------------AGATCCAAGAAATTATGAGGCCTA
GATAACACTTTGTAATATACTTTCGCCTTT------TATTTAATTGACATAGAAACCTGT
TATCTAATAACATGAGTAGATACTGCGGCGCGAAAGGC
>PLU581 L sareptanum
TATAGAAAAG-------ATAGATCATAGATCTATCTAATCAATCATTTATCACTTGGGGA
AGGAACAATAGTATTTCATTGCTATAGGTA-----TGGATTATT------AAATTGAATA
AACCATGTGTTTGGATATTTTATTTTTCCTTCAACTCCACTAAATTGTAT---------T
TA----GTTGTTTAAC------ATAACACAAATAGTTGAAAGGAATTCTCCGAAACGACA
AATGGATTATGGGAGTGTGTGACTTGAACTATTGATTAGGCCGTGTAGATATATGTCCTT
TTCTGCCACATTGCAATTCACAAACCAATGTGTCTTTGTTCCAACCATCTTATATATCTA
ATTCCTATACAGAGGATAGGCTGGTTCGCTTGAATAGAATTCTTTCTATGATCAGTTCCG
AATCATGTTATGCATGA-AAAGGCTCCGTAAGATCCAGTCGAATCAGTGATTTGTTAGAA
TCCAGATTCCGTTTCTTGT-------------------------AT-------TTAAATT
AATG-----TTTTATTTCATAGTATGGAAATGCACTCATTTCCTCTGCATT----GACCC
AATC-----TATGATACTATCGGAGTGAAACAAGGGATCTAAAGAAGAATATAGGCTAGA
GAATGTTAGTAACAAGTAAACGCTTTGCTTTGTATGTC----AAAAGTCTCACATGAGAT
AAACAACAAAC-GCAAGGTCTGAGACAACCCAAAAAGCATTTGATCATGATCAACTTTGT
----AAGCCTACTTGGGGTTTGAGCATTTATCTGTAAGAACGGAATTCCTTGGAATGGGT
AGTTGCAACTCTGGAAAAGGGAGTCTAGTTTCAATACAGAGAACCCT----ATGTGGAGA
TAGACAACA-----TAT-TATA-GGGTTAAGATATAAATTCTAGATCTAGTTAGTTCCCT
-ACT-AA-GTGAGAACTTTC-AAAATCAGAGAAACCCTGG-AATT-AAGAAAAATGGGCA
ATCCTGAGCCAACTCCCGC--TTTCCAAAAAAAAGGATAGGTGCAGAGACTCAATGGAAG
CTATTCTAACAAATGTCGTTGACTTCGCTGCATTGTT-----ATAAGAATTAATCCTCCG
GATGAAGAA-------------ATATGTATACGTACTGAAATACTATA-------CTGTA
TCGAATTAATGATGACCCGAATACATGG--------------AATAATTGTTGTGAATTG
ATTCCAAGTTGAAGAAAGAATCGAATATGAATTTATG---AAATTCATATT-TAAA-ATT
TACCCCGT-GTCTGATAGATCTTTTGAAGAACCGATCAATTGGATGAGAATGAAGATAGA
GTCCCATTCTACATGTCAATACCGACAAGAATGAAATTTATAGTAAGAGGAAAATCCGTC
GACTTTATAAATCGTGAGGGTTCAAGTCCCTCTATCCCCAAAAAATATCATTTGATTCT-
------------CTAACTAGTTATCCTCTTTTTCGTTAACGGTTCAAAATTGGTTCTCTT
CCTAATTTACTCTTCTTTCCATAAAGGTATCTGAGCATTAAAATCTTGTGATAGAAATGA
TAGATGTACAAATGACCAGCTTTGAGCA----AATG---AGTATTCAACTTTTTT-----
-------GAATGATTCACAAT------ACATATTATTTA-----TTGTACTAAAA-CTTA
CA-----TACAAAGTCTTCT----------------AGATCCAAGAAATTCTGAGGCCTA
GATAACACTTTGTAATATCCTTTCGCCTTT------TATTTAATTGACATAGAAACCTGT
TATCTAGTAACATGAGTAGATACTGAGACGCGAAAGGC
>PLU583 L caspium
TATAGAAAAG-------ATAGATCATAGATCTATCTAATCAATCATTTCTCACTTGGGGA
AGGAACAATAGTATTTCATTGCTATAGGTA-----TGGATTATT------CAATTGAATA
AACCATGTATTTGGATATTTTAGTTTTCCTTCAACTCCACTAAATTGTAT-----TTATT
TA----GTTATTTAAC------ATAACACAAATAGTTGAAAGGAATTCTCCGAAACGACA
AATGGATTATGGGAGTGTGTGACTTGAACTATTGATTAGGCCGTGTAGATTTATGTCCTT
TTCTGCCACATTGCAATTCACAAACCAATGTGTCTTTGTTCCAACCATCTTATATATCGA
AGTCCCATACAGAGGATAGGCTGGTTCGCTTGAATAGAATTCTTTCTATGATCAGTTCCG
AATCATGCTATGCATGA-AAAGGCTCCGTAAGATCCAGTCGAATCAGTGATTTGTTAGAA
TCCAGATTCCGTTTCTTTT-------------------------AT-------TTAAATG
AATA-----TTTTATTTCATAGTATGGAAATGCACTCATTTCCTCTGCATT----GACCC
AATC-----TACGATACTATCGGAGTGAAACAAGGGATCTAAAGAAGAATATAGGCTAGA
GAATGTTAGTAACAAGGAAACACTTTGCTTCGTATGTC--------ATCTCACATGAGAT
AAACAACAAGA-GCAAGGTCTGAGACAACCCAAAAAGCATTTGAGCACGATCAATTTTGT
----AAGCCTACTTGGGGTTTGAGCATTTATCTGTAAGAACGGAATTCCTTGGAATGGGT
AGTTGCAACTCTGGAAAAGGGAGTCTAGTTTCAATACAGAGAACCCT----ATGTGGAGA
TAGACAACC-----TAT-TATA-GGGTTAAGATATAAATTCTAGATCTAGTTAGTTCCCT
-ACT-AA-GTGAGAACTTTC-AAAATCAGAGAAACCCTGG-AATT-AAGAAAAATGGGCA
ATCCTGAGCCAACTCCCGC--TTTCCAAAAAAAAGGATAGGTGCAGAGACTCAATGGAAG
CTATTCTAACAAATGTCGTTGACTTCGTTGCATTGTT-----ATAAGAATTAATCCTCCG
GATGAAGAAGAAACGTATATACATATGTATACGTACTGAAATACTATG-------CTGTA
TCGAATTAATGATGACCCGAATACATGG--------------AATAATTGTTGTGAATTG
ATTCCAAGTTGAAGAAAGAATCGAATATGAATTT---CATAAATTCAAATT-TAAA-ATT
TATCCCGT-GTCTGATAGATCTTTTGACGAACCAATCAATTGGATGAGAATGAAGATAGA
GTCCCATTCTACATGTCAATACCGACAAGAATGAAATTTATAGTAAGAGGAAAATCCGTC
GACTTTATAAATCGTGAGGGTTCAAGTCCCTCTATCCCCAAAAAAGCTCATTTTATTCT-
------------CTAACTAGTTATCCTCTTTTTCGTTAACGGTTCAAAATTGGTTCTCTT
CCTAATTTACTCTTCTTTCTATAAAGGTATCTGAGCATAAAAGTCTTGTGATAGAAATGA
TAGATGTACAAATGACCAGCTTTGAACA----AATG---AGTATTCAACTTTTTT-----
-------GAATGATTCACAAT------ACATATTCTTTA-----TTGTACTAAAA-CTTA
CA-----TACAAAATCTTCT----------------AGATCCAAGAAATTATGAGGCCTA
GATAACACTTTGTAATATACTTTCGCCTTT------TATTTAATTGACATAGAAACCTGT
TATCTAATAACATGAGTAGATACTGCGGCGCGAAAGGC
>PLU589 L hoeltzeri
TATAGAAAAG-------ATAGATCATAGATCTATCTAATCAATTATTTCTCACTTGGGGA
AGGAACAATAGTATTTCATTGCTATAGGTA-----TGGATTATT------AAATGGAATA
AACCATGTATTTGGATATTTTAGTTTTCCTTCAACTCCACTAAATTGTAT---------T
TA----GTTGTTTAAC------ATAACACAAATAGTTGAAAGGAATTCTCCGAAACGACA
AATGGATTATGGGAGTGTGTGACTTGAACTATTGATTAGGCCGTGTAGATATATGTCCTT
TTCTGCCACATTGCAATTCACAAACCAATGTGTCTTTGTTCCAACCATCTTATATATCTA
AGTCCTATACAGAGGATAGGCTGGTTCGCTTGAATAGAATTCTTTCTATGATCAGTTCCG
AATCATGTTATGCATGA-AAAGGCTCCGTAAGATCCAGTCGAATCGGTGATTTGTTAGAA
TCCAGATTCCGTTTCTTTT-------------------------AT-------TTAAATT
TATT-----TTTAATTTCATAGTATGGAAATGCACTCATTTCCTCTGCATT----GACCC
AATC-----TACGATACTATCGGAGTGAAACAAGGGATCTAAAGAAGAATATAGGCTAGA
GAATGTTAGTAACAAGGAAACACTTTGCTTCGTATGTA----AAAAGTCTCACATGAGAT
AAACAACAAGC-GCAAGGTCTGAGACAACCCAAAAAGCATTTGATCACGATCAATTTTGT
----AAGCCTACTTGGGGTTTGAGCATTTATCTGTAAGAACGGAATTCCTTGGAATGGGT
AGTTGCAACTCTGGAAAAGGGAGTCTAGTTTCAATACAGAGAACCCT----ATGTGGAGA
TAAACAACA-----TAT-TATA-GGGTTAAGATATAAATTCTAGATCTAGTTAGTTCCCT
-ACT-AA-GTGAGAACTTTC-AAAATCAGAGAAACCCTGG-AATT-AAGAAAAATGGGCA
ATCCTGAGCCAACTCCCGC--TTTCCAAAAAAAAGGATAGGTGCAGAGACTCAATGGAAG
CTATTCTAACAAATGTCGTTGACTTCGTTGCATTGTT-----ATAAGGATTACTCCTCCG
GATGAAGAAGAAACGTATATACATATGTATACGTACTGAAATACTATA-------CTGTA
TCGAATTAATGATGACCCGAATACATGG--------------AATAATTGTTGTGAATTG
ATTCCAAGTTGAAGAAAGAATCGAATATGAATTT---CATAAATTCAAATT-TAAA-AAT
TACCCCGT-GTCTGATAGATCTTTTGAAGAACCGATCAATTGGATGAGAATGAAGATAGA
GTCCCATTCTACATGTCAATACCGACAAGAATGAAATTTATAGTAAGAGGAAAATCCGTC
GACTTTATAAATCGTGAGGGTTCAAGTCCCTCTATCCCCAAAAAAGCTCATTTGATTCT-
------------CTAACTAGTTATCCTCTTTTTCGTTAACGGTTCAAAATGGGTTCTCCT
CCTAATTTACTCTTCTTTCCATAAAGGTATCTGAGCATAAAAGTCTTGTGATAGAAATGA
TAGATGTACAAATGACCAGCTTTGAGCA----AATG---AGTATTCAACTTTTTT-----
-------GAATGATTCACAAT------ACATATTCTTTA----ATTGTACTAAAA-CTGA
CA-----TACAAAGTCTTCT----------------AGATCCAAGAAATTCTGAGGCCTA
GATAACACTTTGTAATATCCTTTCGCCTTT------TATTTAATTGACATAGAAACCTGT
TATCTAATAACATGAGTAGATACTGCGGCGCGAAAGGC
>PLU591 L sundingii
TATAGAAAAG-------ATAGATCATAGATCTATCTAATCAATCATTTCTCACTTGGGGA
AGGAACAATAGTATTTCATTGCTATAGGTA-----TGGATTATT------CAATTGAATA
AACCATGTATTTGGATATTTTAGTTTTCCTTCAACTCCACTAAATTGTAT---------T
TA----GTTATTTAAC------ATAACACAAATAGTTGAAAGGAATTCTCCGAAACGACA
AATGGATTATGGGAGTGTGTGACTTGAACTATTGATTAGGCCGTGTAGATTTATGTCCTT
TTCTGCCACATTGCAATTCACAAACCAATGTGTCTTTGTTCCAACCATCTTATATATCTA
AGTCCCATACAGAGGATAGGCTGGTTCGCTTGAATAGAATTCTTTCTATGATCAGTTCCG
AATCATGCTATGCATGA-AAAGGCTCCGTAAGATCCAGTCGAATCAGTGATTTTTTAGAA
TCCAGATTCCGTTTCTTTT-------------------------AT-------TTAAATG
AATA-----TTTTATTTCATAGTATGGAAATGCACTCATTTCCTCTGCATT----GACCC
AATC-----TACGATACTATCGGAGTGAAACAAGGGATCTAAAGAAGAATATAGGCTAGA
GAATGTTAGTAACAAGGAAACACTTTGCTTCGTATGTC--------ATCTCACATGAGAT
AAACAACAAGC-GCAAGGTCTGAGACAACCCAAAAAGCATTTGATCACGATCCATTTTGT
----AAGCCTACTTGGGGTTTGAGCATTTATCTGTAAGAACGGAATTCCTTGGAATGGGT
AGTTGCAACTCTGGAAAAGGGAGTCTAGTTTCAATACAGAGAACCCT----ATGTGGAGA
TAGACAACA-----TAT-TATA-GGGTTAAGATATAAATTCTAGATCTAGTTAGTTCCCT
-ACT-AA-GTGAGAACTTTC-AAAATCAGAGAAACCCTGG-AATT-AAGAAAAAGGGGCA
ATCCTGAGCCAACTCCCGC--TTTCCAAAAAAAAGGATAGGTGCAGAGACTCAATGGAAG
CTATTCTAACAAATGTTGTTGACTTCGTTGCATTGTT-----ATAAGAATTAATCCTCCG
GATGAAGAAGAAACGTATATACATATGTATACGTACTGAAATACTATA-------CTGTA
TCGAATTAATGATGACCCGAATCAATGG--------------AATAATTGTTGTGAATTG
ATTGCAAGTTGAAGAAAGAATCGAATATGAATTT---CAGAAATTCATATT-TAAA-ATT
GACCCCGT-GTCTGATAGATCTTTTGAAAAACCGATCAATTGGATGAGAATGAAGATAGA
GTCCCATTCTACATGTCAATACCGACAAGAATGAAATTTATAGTAAGAGGAAAATCCGTC
GACTTTATAAATCGTGAGGGTTCAAGTCCCTCTATCCCCAAAAA-GCTCATTTGATTCT-
------------CTAACTAGTTATCTTCTTTTTCGTTAACGGTTCAAAATTGGTTCTCTT
CCTAATTTACTCTTCTTTCCATAAAGGTATCTGAGCATTCAAGTCTTGTGATAGAAATGA
TCGATGTACAAATGACCAGTTTTGAGCA----AATG---AGTATTCAACTTTTTT-----
-------GAATGATTCACAAT------ACATATTATTTA-----TTGTACTAAAA-CTTA
CA-----TACAAAGTCTTCT----------------AGATCCAAGAAATTCTGAGGCCTA
GATAACACTTTGTAATATCCTTTCGCCTTT------TATTTAATTGACATAGAAACCTGT
TATCTAGTAACATGAGTAGATACCGCGGCGCGAAAGGC
>PLU592 L myrianthum
TATAGAAAAG-------ATAGATCATAGATCTATCTAATCAATCATTTCTCACTTGGGGA
AGGAACAATAGTATTTCATTGCTATAGGTA-----TGGATTATT------CAATTGAATA
AACCATGTATTTGGATATTTTAGTTTTCCTTCAACTCCACTAAATTGTAT---------T
TA----GTTATTTAAC------ATAACACAAATAGTTGAAAGGAATTCTCCGAAACGACA
AATGGATTATGGGAGTGTGTGACTTGAACTATTGATTAGGCCGTGTAGATTTATGTCCTT
TTCTGCCACATTGCAATTCACAAACCAATGTGTCTTTGTTCCAACCATCTTATATATCTA
AGTCCCATACAGAGGATAGGCTGGTTCGCTTGAATAGAATTCTTTCTATGATCAGTTCCG
AATCATGCTATGCATGA-AAAGGCTCCGTAAGATCCAGTCGAATCAGTGATTTTTTAGAA
TCCAGATTCCGTTTCTTTT-------------------------AT-------TTAAATG
AATA-----TTTTATTTCATAGTATGGAAATGCACTCATTTCCTCTGCATT----GACCC
AATC-----TACGATACTATCGGAGTGAAACAAGGGATCTAAAGAAGAATATAGGCTAGA
GAATGTTAGTAACAAGGAAACACTTTGCTTCGTATGTC--------ATCTCACATGAGAT
AAACAACAAGC-GCAAGGTCTGAGACAACCCAAAAAGCATTTGATCACGATCCATTTTGT
----AAGCCTACTTGGGGTTTGAGCATTTATCTGTAAGAACGGAATTCCTTGGAATGGGT
AGTTGCAACTCTGGAAAAGGGAGTCTAGTTTCAATACAGAGAACCCT----ATGTGGAGA
TAGACAACA-----TAT-TATA-GGGTTAAGATATAAATTCTAGATCTAGTTAGTTCCCT
-ACT-AA-GTGAGAACTTTCAAAAATCAGAGAAACCCTGG-AATT-AAGAAAAATGGGCA
ATCCTGAGCCAACTCCCGC--TTTCCAAAAAAAAGGATAGGTGCAGAGACTCAATGGAAG
CTATTCTAACAAATGTCGTTGACTTCGTTGCATTGTT-----ATAAGAATTAATCCTCCG
GATGAAGAAGAAACGTATATACATATGTATACGTACTGAAATACTATG-------CTGTA
TCGAATTAATGATGACCCGAATACATGG--------------AATAATTGTTGTGAATTG
ATTCCAAGTTGAAGAAAGAATCGAATATGAATTT---CATAAATTCAAATT-TAAA-ATT
TATCCCGT-GTCTGATAGATCTTTTGACGAACCAATCAATTGGATGAGAATGAAGATAGA
GTCCCATTCTACATGTCAATACCGACAAGAATGAAATTTATAGTAAGAGGAAAATCCGTC
GACTTTATAAATCGTGAGGGTTCAAGTCCCTCTATCCCCAAAAAAGCTCATTTTATTCT-
------------CTAACTAGTTATCCTCTTTTTCATTAACGGTTCAAAATTGGTTCTCTT
CCTAATTTACTCTTCTTTCTATAAAGGTATCTGAGCATAAAAGTCTTGTGATAGAAATGA
TAGATGTAAAAATGACCAGCTTTGAGCA----AATG---AGTATTCAACTTTTTT-----
-------GAATGATTCACAAT------ACATATTCTTTA-----TTGTACTAAAA-CTTA
CA-----TACAAAATCTTCT----------------AGATCCAAGAAATTATGAGGCCTA
GATAACACTTTGTAATATACTTTCGCCTTT------TATTTTATTGACATAGAAACATGT
TATCTAATAACATGAGTAGATACTGCGGCGCGAAAGGC
>PLU593 L sinuatum
TATAGAAAAGAGAAAAGATAGATCATAGATCTTTCTAATCAATAATTTCTCACTTGGGGA
AGGAACAATAGTATTTCATTGCTATAGGTA-----TGGATTATT------AAATTGAATA
AGCCATGTATTTGGATATTGTATTTTTCCTTCAACTCAACTCAATTTAAT---------T
TA----GTTGTTTAAC------ATAAC-----TAGTTGAAAGGAATTCTCTGAAACGACA
AATGGATTATGGGAGTGTGTGACTTGAACTATTGATTAGACCGTGTAGATATATATCCTT
TTCTGCCACATTGCAATTCACAAACCAATGTGTCTTTGTTCCAACCACCTTATATATAAA
AGTCCTATACAGAGGATAGGCTGGTTCGCTTGAATAGAATTCTTTCTATGATCAGCTCCG
AATCATGTTATGCATGA-AAAGGCTCCGTAAGATCCAGTCGAATTAGTGATTTGTTAGAA
TCCAGATTCCATTTCTTTT------ATGTAAATTAATTGCTTTTAT-------TTAAATT
AATG---------TTTTCATAGTATGGAAATGCACTCATTTCCTCTGCATT----GACCC
AATC-----TATGATACTATCGGAGTGAAACAAGGGATCTAAAGAAAAATATAGGTTAGA
TAATTTTAGTAACAAGGAAACGCTTTGCTTCGTATGTA----AAAAGTCTCACACGAGAT
AAACAACAAGC-GCAAGGTCTGAGACAACCCAGAAAGCATTTGATCATGATCAACTTTGT
----AAGCCTACTTGGGGTTTGAGCATTTATCTGTAAGAACGGAATTCCTTGGAATGAGT
AGTTACAACTCTGGAAAAGGGAGTCTAGTTTCAATACAGAGAACCAT----ATGTGTAGA
TAGACAACA-----TAT-TATA-GG-ATAAGATAGAAATTCTAGATCTAGTTAGTTCCCT
-ACT-AA-GTGAGAACTTTC-AAAATCAGAGAAACCCTGG-AATT-AAGAAAAATGGGCA
ATCCTGAGCCAACTCCCGC--TTTCAAAAACAAAGGATAGGTGCAGAGACTCAATGGAAG
CTATTCTAACAAAT-----------------------------TCAGAATTCATCCTAAG
GATGAAGAAGAAACGTATATACATATGTATACGTACTGAACTACTATA-------TTGTA
TCGAATTAATGATGACCCGAATACATGGAAGAATTGTTGTGAAAGAATTGTTGTGAATTG
ATTCCAAGTTGAAGAAAGAATCGAATATGAATTT---CAGAAATTCAA-----AAA-ATT
AACCTTGT-GTTTGATAGATCTTTTGACGAATTGATCAATTGGATGAGAATGAAGATAGA
GTCCCATTCTACATGTCAATACTGACAAGAATGAAATTTATAGTAAGAGGAAAATCCGTC
GACTTTATAAATCGTGAGGGTTCAAGTCCCTCTATCCCCAAAAAAGTGCATTTGATTCT-
------------CTAACTCGTTATCCTCTTTTTCGTTAACGGTTCAAAATGGATTCTCTT
CCTCATTGACTCTTCTTTTCTTTCCGGTATCTGAGAACACAAGTCTTGTGATAGAAATTA
TAGATATACAAATGACCAACTTTGAGCA----AATG---AGTATTCAACTTATTT-----
-------GAATGGTTCACAAT------ACATATAATTTC-----TTGTACTAAAA-CTTA
CA-----TACAAAGTCTTCT-----------TTTGAAGATCCAAGAAATTCTGAGGCCTA
GATAAGACTTGGGAATACCCTTTCGCCTTT------TATTTAATTAACATAGACCCCTGT
TATCTAGTAACATGAGTAGATACTGCGGCGCGAAAGGC
>PLU594 L brassicifolium
TATAGAAAAGAGAAAAGATAGATCATAGATCTTTCTAATCAATAATTTATCACTTGGGGA
AGGAACAATAGTATTTCATTGCTATAGGTA-----TGGATTATT------AAATTGAATA
AGCCATGTATTTGGATATTGTATTTTTCCTTCAACTCAACTCAATTTAAT---------T
TA----GTTGTTTAAC------ATAAC-----TAGTTGAAAGGAATTCTCTGAAACGACA
AATGGATTATGGGAGTGTGTGACTTGAACTATTGATTAGACCGTGTAGATATATATCCTT
TTCTGCCACATTGCAATTCACAAACCAATGTGTCTTTGTTCCAACCACCTTATATATAAA
AGTCCTATACAGAGGATAGGCTGGTTCGCTTGAATAGAATTCTTTCTATGATCAGCTCCG
AATCATGTTATGCATGA-AAAGGCTCCGTAAGATCCAGTCGAATTAGTGATTTGTTAGAA
TCCAGATTCCATTTCTTTT------ATGTAAATTAATTGCTTTTAT-------TTAAATT
AATG---------TTTTCATAGTATGGAAATGCACTCATTTCCTCTGCATT----GACCC
GATC-----TATGATACTATCGGAGTGAAACAAGGGATCTAAAGAAAAATATAGGTTAGA
TAATTTTAGTAACAAGGAAACGCTTTGCTTCGTATGTA----AAAAGTCTCATACGAGAT
AAACAACAAGC-GCAAGGTCTGAGACAACCCAGAAAGCATTTGATCATGATCAACTTTGT
----AAGCCTACTTGGGGTTTGAGCATTTATCTGTAAGAACGGAATTCCTTGGAATGAGT
AGTTACAACTCTGGAAAAGGGAATCTAGTTTCAATACAGAGAACCAT----ATGTGTAGA
TAGACAACA-----TAT-TATA-GG-ATAAGATAGAAATTCTAGATCTAGTTAGTTCCCT
TACT-AAAGTGAGAACTTTC-AAAATCAGAGAAACCCTGG-AATT-AAGAAAAATGGGCA
ATCCTGAGCCAACTCCCGC--TTTCAAAAACAAAGGATAGGTGCAGAGACTCAATGGAAG
CTATTCTAACAAAT-----------------------------TAAGAATTCATCCTAAG
GATGAAGAAGAAACGTATATACATATGTATACGTACTGAACTACTATA-------TTGTA
TCGAATTAATGATGACCCGAATACCTGGAAGAATTGTTGTGAAAGAATTGTTGTGAATTG
ATTCCAAGTTGAAGAAAGAATCGAATATGAATTT---CAGAAATTCAA-----AAA-ATT
AACCTTGT-GTTTGATAGATCTTTTGACGAATTGATCAATTGGATGAGAATGAAGATAGA
GTCCCATTCTACATGTCAATACTGACAAGAATGAAATTTATAGTAAGAGGAAAATCCGTC
GACTTTATAAATCGTGAGGGTTCAAGTCCCTCTATCCCCAAAAAAGTGCATTTGATTCT-
------------CTAACTCGTTATCCTCTTTTTCGTTAACGGTTCAAAATGGATTCTCTT
CCTCATTGACTCTTCTTTTCTTTCCGGTATCTGAGAACACAAGTCTTGTGATAGAAA---
--GATATACAAATGACCAATTTTGAGCA----AATG---AGTATTCAACTTATTT-----
-------GAATGGTTCACAAT------ACATATAATTTC-----TTGTACTAAAA-CTTA
CA-----TACAAAGTCTTCT-----------TTTGAAGATCCAAGAAATTCTGAGGCCTA
GATAAGACTTGGGAATACCCTTTCGCCTTT------TATTTAATTAACATAGACCCCTGT
TATCTAGTAACATGAGTAGATACTGCGGCGCGAAAGGC
>PLU595 L lobinii
TATAGAAAAG-------ATAGATCATAGATCTATCTAATCAATCATTTATCACTTGGGGA
AGGAACAATAGTATTTCATTGCTATAGGTA-----TGGATTATT------AAATTGAATA
AACCATGTATTTGGATATTTTATTTTTCCTTCAACTCCACTAAATTGTAG---------T
TA----GTTGTTTAAC------ATAACACAAATAGTTGAAGGGAATTTTCCGAAACGGCA
AATGGATTATGGGAGTGTGTGACTTGAACTATTGATTAGGCCGTGTAGATATATGTCCTT
TTCTGCCACATTGCAATTCACAAATCAATGTGTCTTTGTTCCAACCATCTTATATATCTA
AGTCCTATACAGAGGATAGGCTGGTTCGCTTGAATAGAATTCTTTCTATGATCAGTTCCG
AATCATGTTATGCATGA-AAAGGCTCCGTAAGATCCAGTCGAATCAGTGATTCGTTAGAA
TCCAGATTTCGTTTCTTTT-------------------------AT-------TTAAATT
AATG-----TTTTATTTCATAGTATGGAAATGCACTCATTTCCTCTGCATT----GACCC
AATC-----TATGATACTATCGGAGTGAAACAAGGGATCTAAAGAAGAATATAGGCTAGA
GAATGTTAGTAACAAGGAAACGCTTTGCTTCGTATGTA----AAAAGTATCACATGAGAT
AAACAACAAGC-GCAAGGTCTGAGACAACCCAAAAAGCATTTGATCATGATCAACTTTGT
----AAGCCTACTTGGGGTTTGAGCATTTATCTGTAAGAACGGAATTCCTTGGAATGGGT
AGTTGCAACTCTGGAAAAGGGAGTCTAGTTTCAATCCAGAGAACCCT----ATGTGGAGA
TAGGCAACA-----TAT-TATA-GGGTTAAGATATAAATTCGAGATCTAGTTAGTTCCCT
TACT-AAAGTGAGAACTTTCAAAATTCAGAGAAACCCTGG-AATT-AAGAAAAAGGGGCA
ATCCTGAGCCAACTCCCGC--TTTCCAAAAAAAAGGATAGGTGCAGAGACTCAATGGAAG
CTATTCTAACAAATGTTGTTGACTTCGTTGCATTGTT-----ATAAGAATTAATCCTCCG
GATGAAGAAGAAACGTATATACATATGTATACGTACTGAAATACTATA-------CTGTA
TCGAATTAATGATGACCCGAATCAATGG--------------AATAATTGTTGTGAATTG
ATTGCAAGTTGAAGAAAGAATCGAATATGAATTT---CAGAAATTCCTATT-TTAA-ATT
GACCCCGT-GTCTGATAGATCTTTTGAAAAATCGATCAATTGGATGAGAATGAAGATAGA
GTCCCATTCTACATGTCAATACCGACAAGAATGAAATTTATAGTAAGAGGAAAATCCGTC
GACTTTATAAATCGTGAGGGTTCAAGTCCCTCTATCCCCAAAAA-GCTCATTTGATTCT-
------------CTAACTAGTTATCTTCTTTTTCGTTAACGGTTCAAAATTGGTTCTCTT
CCTAATTTACTCTTCTTTCCATAAAGGTATCTGAGCATTCAAGTCTTGTGATAGAAATGA
TCGATGTACAAATGACCAGTTTTGAGCA----AATG---AGTATTCAACTTTTTT-----
-------GAATGATTCACAAT------ACATATTATTTA-----TTGTACTAAAA-CTTA
CA-----TACAAAGTCTTCT----------------AGATCCAAGAAATTCTGAGGCCTA
GATAACACTTTGTAATATCCTTTCGCCTTT------TATTTAATTGACATAGAAACCTGT
TATCTAGTAACATGAGTAGATACCGCGGCGCGAAAGGC
>PLU596 L graecum
TATAGAAAAG-------CTAGATCATAGATCTATCTAATCAATCATTTATCACTTGGGGA
AGGAACAATAGTATTTCATTGCTATAGGTA-----TGGATTATT------AAATTGAATA
AACCATGTATTTGGATATTTTATTTTTCCTTCAACTCCACTAAATTGTAT---------T
TA----GTTGTTTAAC------ATAACACAAATAGTTGAAAGGAATTCTCCGAAACGACA
AATGGATTATGGGAGTGTGTGACTTGAACTATTGATTAGGCCGTGTAGATATATGTCCTT
TTCTGCCACATTGCAATTCACAAACCAATGTGTCTTTGTTCCAACCATCTTATATATCTA
AGTCCTATACAGAGGATAGGCTGGTTCGCTTGAATAGAATTCTTTCTATGATCAGTTCCG
AATCATGTTATGCATGA-AAAGGCTCCGTAAGATCCAGTCGAATCAGTGATTTGTTAGAA
TCCAGATTCCGTTTCTTTT-------------------------AT-------TTAAATT
AATA-----TTTAATTTCATAGTATGGAAATGCACTCATTTCCTCTGCATT----GACCC
AATC-----TATGATACTATCGGAGTGAAACAAGGGATCTAAAGAAGAATATAGGCTAGA
GAATGTTAGTAACAAGGAAACGCTTTGCTTCGTATGTCAGTCAAAAGTCTCACATGAGAT
AAACAACAAGC-GCAAGGTCTGAGACAACCCAAAAAGCATTTGATCATGATCAACTTTGT
----AAGCCTACTTGGGGTTTGAGCATTTATCTGTAAGAACGGAATTCCTTGGAATGGGT
AGTTGCAACTCTGGAAAGGGGAGTCTAGTTTCAATACAGAGAACCCT----ATGTGGAGA
TAGACAACA-----TAT-TATA-GGGTTAAGATATAAATTCTAGATCTAGTTAGTTCCCT
-ACT-AA-GTGAGAACTTTC-AAAATCAGAGAAACCCTGG-AATT-AAGAAAAATGGGCA
ATCCTGAGCCAACTCCCGC--TTTCCAAAAAAAAGGATAGGTGCAGAGACTCAATGGAAG
CTATTCTAACAAATGTCGTTGACTTCGTTGCATTGTT-----ATAAGAATAAATCCTTCG
GATGAAGAAGAAACGTATATACATATGTATACGTACTGAAATACTATA-------CTGTA
TCGAATTAATGATGACCCGAATACATGG--------------AATAATTGTTGTGAATTG
ATTCCAAGTTGAAGAAAGAATCAAATATGAATTT---CATAAATTCAAATT-TAAA-ATT
TACCCCGT-GTCTGATAGATCTTTTGAAGAAACGATCAATTGGATGAGAATGAAGATAGA
GTCCCATTATACATGTCAATACCGACAAGAATGAAATTTATAGTAAGAGGAAAATCCGTC
GACTTTATAAATCGTGAGGGTTCAAGTCCCTCTATCCCCAAAAAAGCTCATTTGATTCT-
------------CTAACTAGTTATCCTCTTTTTCGTTAACGGTTCAAAATTGGTTCTCTT
CCTAATTTACTCTTCTTTCCATAAAGGTATCTGAGCATACAAGTCTTGTGATAGAAATGA
TAGATGTACAAATAACCAGCTTTGAGAA----AATG---AGTATTCAACTTTTTT-----
-------GAATGATTCACAAT------ACATATTATTTA-----TTGTACTAAAA-CTTA
CA-----TGCAAAGTCTTCT----------------AGATCCAAGAAATTCTGAGGCCTA
GATAACACTTTGTAATATCCTTTCGCCTTT------TATTTAATTGACATAGAAACCTGT
TATCTAGTAACATGAGTAGATACTGCGGCGCGAAAGGC
>PLU597 L mucronulatum
TATAGAAAAG-------CTAGATCATAGATCTATCTAATCAATCATTTATAACTTGGGGA
AGGAACAATAGTATTTCATTGCTATAGGTA-----TGGATTATT------AAATTGAATA
AACCATGTATTTGGATATTTT-TTTTTCCTTCAACTCCACTAAATTATAT---------T
TA----GTTGTTTAAC------ATAACACAAATAGTTGAAAGGAATTCTCCGAAACGACA
AATGGATTATGGGAGTGTGTGACTTGAACTATTGATTAGGCCGTGTAGATATATGTCCTT
TTCTGCCACATTGCAATTCACAAACCAATGTGTCTTTGTTCCAACCACCTTATATATCTA
AGTCCTATACAGAGGATAGGCTGGTTCGCTTGAATAGAATTCTTTCTATGATCAGTTCCG
AATCATGTTATGCATGA-AAAGGCTCCGTAAGATCCAGTCGAATCAGTGATTTGTTAGAA
TCCAGATTCCGTTTCTTTT-------------------------AT-------TTAAATT
AATG-----TTTTATTTCATAGTATGGAAATGCACTCATTTCCTCTGCATT----GACCC
AATC-----TATGATACTATCGGAGTGAAACAAGGGATCTAAAGAAGAATATAGGCTAGA
GAATGTTAGTAACAAGGAAACGCTTTGCTTCGTATGTA----AAAAGTCTCACATGAGAT
AAACAACAAGC-GCAAGGTCTGAGACAACCCAAAAAGCATTTGATCATGATCAACTTTGT
----AAGCCTACTTGGGGCTTGAGCATTTATCTGTAAGAACGGAATTCCTTGGAATGGGT
AGTTGCAACTCTGGAAAAGGGAGTCTAGTTTCAATACAGAGAACCTT----ATGTGGAGA
TAGACAACA-----TAT-TATA-GGGTTAAGATATAAATTCTAGATCTAGTTAGTTCCCT
-ACT-AAAGTGAGAACTTTCAAAAATCAGAGAAACCCTGG-AATT-AAGAAAAATGGGCA
ATCCTGAGCCAACTCCCGC--TTTCCAAAAAAAAGGATAGGTGCAGAGACTCGATGGAAG
CTATTCTAACAAATGTCGTTGACTTCGTTGCATTGTT-----ATAAGAATTAATCCTCCG
GATGAAGAAGAAGCGTATATACATATGTATACGTACTGAAATACTATA-------CTGTA
TCGAATTCATGATAACCCGAATACATGG--------------AATAATTGTTGTGAATTG
ATTCCAAGTTGAAGAAAGAATCGAATATGAATTT---CATAAATTCAAATT-TTAA-ATT
GACCCTGT-TTCTGATAGATCTTTTGAAGAGCCAATCAATTGGATGAGAATGAAGATAGA
GTCCCATTCTACATGTCAATACCGACAAGAATGAAATTTATAGTAAGAGGAAAATCCGTC
GACTTTATAAATCGTGAGGGTTCAAGTCCCTCTATCCCCAAAAAAGCTCATTTGATTCT-
------------GTAACTAGTTATCCTCTTTTTCGTTAACGGTTCAAAATTGGTTCTCTT
CCTAATTTACTCTTCTTTCCATAAAGGTATCTGAGCATACAAGTCTTGTGATAGAAATGA
TAGATGTACAAATGACCAGCTTTGAGCA----AATG---AGTATTCAACTTTTTT-----
-------GAATGATTCACAAT------ACATATTATTTA-----TTGTACTAAAA-CTTA
CA-----TACAAAGTCTTCT----------------AGATCCAAGAAATTCTGAGGCCTA
GATAACACTTTGTAATATCCTTTCGCCTTT------TATTTCATTGACATAGAAACATGT
TATCTAGTAACATGAGTAGATACTGCGGGGCGAAAGGC
>PLU598 L pruinosum
TATAGAAAAG-------CTAGATCATAGATCTATCTAATCAATCATTTATCACTTGGGGA
AGGAACAATAGTATTTCATTGCTATAGGTA-----TGGATTATT------AAATGGAATA
AACCATGTATTTGGATATTTTATTTTTCCTTCAACTCCACTAAATTGTAT---------T
TA----GTTGTTTAAC------ATAACACAAATAGTTGAAAGGAATTCTCCGAAACGACA
AATGGATTATGGGAGTGTGTGACTTGAACTATTGATTAGGCCGTGTAGATATATGTCCTT
TTCTGCCACATTGCAATTCACAAACCAATGTGTCTTTGTTCCAACCATCTTATATATCTA
A--------CAGAGGATAGGCTGGTTCGCTTGAATAGAATTCTTTCTATGATCAGTTCCG
AATCATGTTATGCATGA-AAAGGCTCCGTAAGATCCAGTCGAATCAGTGATTTGTTAGAA
TCCAGATTCCGTTTCTTTT-------------------------AT-------TTAAATT
AATA-----TTTTATTTCATAGTATGGAAATGCACTCATTTCCTCTGCATT----GACCC
AATC-----TATGATACTATCGGAGTGAAACAAGGGATCTAAAGAAGAATATAGGCTAGA
GAATGTTAGTAACAAGGAAACGCTTTGCTTCGTATGTC----AAAAGTCTCACATGAGAT
AAACAACAAGC-GCAAGGTCTGAGACAACCCAAAAAGCATTTGATCATGATCAACTTTGT
----AAGCCTACTTGGGGTTTGAGCATTTATCTGTAAGAACGGAATTCCTTGGAATGGGT
AGTTGCAACTCTGGAAAGGGGAGTCTAGTTTCAATACAGAGAACCCT----ATGTGGAGA
TAGACAACA-----TAT-TATA-GGGTTAAGATATAAATTCTAGATCTAGTTAGTTCCCT
-ACT-AAAGTGAGAACTTTCAAAAATCAGAGAAACCCTGG-AATT-AAGAAAAATGGGCA
ATCCTGAGCCAACTCCCGC--TTTCCAAAAAAAAGGATAGGTGCAGAGACTCAATGGAAG
CTATTCTAACAAATGTCGTTGACTTCGTTGCATTGTT-----ATAAGAATTAATCCTTCG
GATGAAGAAGAAACGTATATACATATGTATACGTACTGAAATACTATA-------CTGTA
TCGAATTAATGATGACCCGAATACATGG--------------AATAATTGTTGTGAATTG
ATTCCAAGTTGAAGAAAGAATCAAATATGAATTT---CATAAATTCAAATT-TAAA-ATT
TACCCCGT-GTCTGATAGATCTTTTGAAGAAACGATCAATTGGATGAGAATGAAGATAGA
GTCCCATTCTACATGTCAATACCGACAAGAATGAAATTTATAGTAAGAGGAAAATCCGTC
GACTTTATAAATCGTGAGGGTTCAAGTCCCTCTATCCCCAAAAAAGCTCATTTGATTCT-
------------CTAACTAGTTATCCTCTTTTTCGTTAACGGTTCAAAATTGGTTCTCTT
CCTAATTTACTCTTCTTTCCATAAAGGTATCTGAGCATACAAGTCTTGTGATAGAAATGA
TAGATGTACAAATAACCAGCTTTGAGAA----AATG---AGTATTCAACTTTTTT-----
-------GAATGATTCACAAT------ACATATTATTTA-----TTGTACTAAAA-CTTA
CA-----TGCAAAGTCTTCT----------------AGATCCAAGAAATTCTGAGGCCTA
GATAACACTTTGTAATATCCTTTCGCCTTT------TATTTAATTGACATAGAAACCTGT
TATCTAGTAACATGAGTAGATACTGCGGCGCGAAAGGC
>PLU600 L pyramidatum
TATAGAAAAG-------CTAGATCATAGATCTATCTAATCAATCATTTATCACTTGGGGA
AGGAACAATAGTATTTCATTGCTATAGGTA-----TGGATTATT------AAATTGAATA
AACCATGTATTTGGATATTTTATTTTTCCTTCAACTCCACTAAATTATAT---------T
TA----GTTGTTTAAC------ATAACACAAATAGTTGAAAGGAATTCTCCGAAACGACA
AATGGATTATGGGAGTGTGTGACTTGAACTATTGATTAGGCCGTGTAGATATATGTCCTT
TTCTGCCACATTGCAATTCACAAACCAATGTGTCTTTGTTCCAACCACCTTATATATCTA
AGTCCTATACAGAGGATAGGCTGGTTCGCTTGAATAGAATTCTTTCTATGATCAGTTCCG
AATCATGTTATGCATGA-AAAGGCTCCGTAAGATCCAGTCGAATCAGTGATTTGTTAGAA
TCCAGATTCCGTTTCTTTT-------------------------AT-------TTAAATT
AATG-----TTTTATTTCATAGTATGGAAATGCACTCATTTCCTCTGCATT----GACCC
AATC-----TATGATACTATCGGAGTGAAACAAGGGATCTAAAGAAGAATATAGGCTAGA
GAATGTTAGTAACAAGGAAACGCTTTGCTTCGTATGTC----AAAAGTCTCACATGAGAT
AAACAACAAGC-GCAAGGTCTGAGACAACCCAAAAAGCATTTGATCATGATCAACTTTGT
----AAGCCTACTTGGGGCTTGAGCATTTATCTGTAAGAACGGAATTCCTTGGAATGGGT
AGTTGCAACTCTGGAAAAGGGAGTCTAGTTTCAATACAGAGAACCTT----ATGTGGAGA
TAGACAACA-----TAT-TATA-GGGTTAAGATATAAATTCTAGATCTAGTTAGTTCCCT
-ACT-AA-GTGAGAACTTTC-AAAATCAGAGAAACCCTGG-AATT-AAGAAAAATGGGCA
ATCCTGAGCCAACTCCCGC--TTTCCAAAAAAAAGGATAGGTGCAGAGACTCGATGGAAG
CTATTCTAACAAATGTCGTTGACTTCGTTGCATTGTT-----ATAAGAATTAATCCTCCG
GATGAAGAAGAAGCGTATATACATATGTATACGTACTGAAATACTATA-------CTGTA
TCGAATTCATGATAACCCGAATATATGG--------------AATAATTGTTGTGAATTG
ATTCCAAGTTGAAGAAAGAATCGAATATGAATTT---CATAAATTCAAATT-TTAA-ATT
GACCCTGT-TTCTGATAGATCTTTTGAAGAGCCAATCAATTGGATGAGAATGAAGATAGA
GTCCCATTCTACATGTCAATACCGACAAGAATGAAATTTATAGTAAGAGGAAAATCCGTC
GACTTTATAAATCGTGAGGGTTCAAGTCCCTCTATCCCCAAAAAAGCTCATTTGATTCT-
------------GTAACTAGTTATCCTCTTTTTCGTTAACGGTTCAAAATTGGTTCTCTT
CCTAATTTACTCTTCTTTCCATAAAGGTATCTGAGCATACAAGTCTTGTGATAGAAATGA
TAGATGTACAAATGACCAGCTTTGAGCA----AATG---AGTATTCAACTTTTTT-----
-------GAATGATTCACAAT------ACATATTATTTA-----TTGTACTAAAA-CTTA
CA-----TACAAAGTCTTCT----------------AGATCCAAGAAATTCTGAGGCCTA
GATAACACTTTGTAATATCCTTTCGCCTTT------TATTTAATTGACATAGAAACCTGT
TATCTAGTAACATGAGTAGATACTGCGGGGCGAAAGGC
>PLU601 L gibertii
TATAGAAAAG-------CTAGATCATAGATCTATCTAATCAATCATTTATCACTTGGGGA
AGGAACAATAGTATTTCATTGCTATAGGTA-----TGGATTATT------AAATTGAATA
AACCATGTATTTGGATATTTTATTTTTCCTTCAACTCCACTAAATTGTAT---------T
TA----GTTGTTTAAC------ATAACACAAATAGTTGAAAGGAATTCTCCGAAACGACA
AATGGATTATGGGAGTGTGTGACTTGAACTATTGATTAGGCCGTGTAGATATATGTCCTT
TTCTGCCACATTGCAATTCACAAACCAATGTGTCTTTGTTCCAACCACCTTATATATCTA
AGTCCTATACAGAGGATAGGCTGGTTCGCTTGAATAGAATTCTTTCTATGATCAGTTCCG
AATCATGTTATGCATGA-AAAGGCTCCGTAAGATCCAGTCGAATCAGTGATTTGTTAGAA
TCCAGATTCCGTTTCTTTT-------------------------AT-------TTAAATT
AATG-----TTTTATTTCATAGTATGGAAATGCACTCATTTCCTCTGCATT----GACCC
AATC-----TATGATACTATCGGAGTGAAACAAGGGATCTAAAGAAGAATATAGGCTAGA
GAATGTTAGTAACAAGGAAACGCTTTGCTTCGTATGTC----AAAAGTCTCACATGAGAT
AAACAACAAGC-GCAAGGTCTGAGACAACCCAAAAAGCATTTGATCATGATCAACTTTGT
----AAGCCTACTTGGGGCTTGAGCATTTATCTGTAAGAACGGAATTCCTTGGAATGGGT
AGTTGCAACTCTGGAAAAGGGAGTCTAGTTTCAATACAGAGAACCTT----ATGTGGAGA
TAGACAACA-----TAT-TATA-GGGTTAAGATATAAATTCTAGATCTAGTTAGTTCCCT
-ACT-AAAGTGAGAACTTTCAAAAATCAGAGAAACCCTGG-AATT-AAGAAAAATGGGCA
ATCCTGAGCCAACTCCCGC--TTTCCAAAAAAAAGGATAGGTGCAGAGACTCGATGGAAG
CTATTCTAACAAATGTCGTTGACTTCGTTGCATTGTT-----ATAAGAATTAATCCTCCG
GATGAAGAAGAAGCGTATATACATATGTATACGTACTGAAATACTATA-------CTGTA
TCGAATTCATGATGACCCGAATACATGG--------------AATAATTGTTGTGAATTG
ATTCCAAGTTGAAGAAAGAATCGAATATGAATTT---CATAAATTCAAATT-TAAA-ATT
GACCCTGT-TTCTGATAGATCTTTTGAAGAGCCAATCAATTGGATGAGAATGAAGATAGA
GTCCCATTCTACATGTCAATACCGACAAGAATGAAATTTATAGTAAGAGGAAAATCCGTC
GACTTTATAAATCGTGAGGGTTCAAGTCCCTCTATCCCCAAAAA-GCTCATTTGATTCT-
------------GTAACTAGTTATCCTCTTTTTCGTTAACGGTTCAAAATTGGTTCTCTT
CCTAATTTACTCTTCTTTCCATAAAGGTATCTGAGCATACAAGTCTTGTGATAGAAATGA
TAGATGTACAAATGACCAGCTTTGAGCA----AATG---AGTATTCAACTTTTTT-----
-------GAATGATTCACAAT------ACATATTATTTA-----TTGTACTAAAA-CTTA
CA-----TACAAAGTCTTCT----------------AGATCCAAGAAATTCTGAGGCCTA
GATAACACTTTGTAATATCCTTTCGCCTTT------TATTTAATTGACATAGAAACCTGT
TATCTAGTAACATGAGTAGATACTGCGGGGCGAAAGGC
>PLU602 L algarvense
TATAGAAAAG-------CTAGATCATAGATCTATCTAATCAATCATTTATCACTTGGGGA
AGGAACAATAGTATTTCATTGCTATAGGTA-----TGGATTATT------AAATTGAATA
AACCATGTATTTGGATATTTTATTTTTCCTTCAACTCCACTAAATTATAT---------T
TA----GTTGTTTAAC------ATAACACAAATAGTTGAAAGGAATTCTCCGAAACGACA
AATGGATTATGGGAGTGTGTGACTTGAACTATTGATTAGGCCGTGTAGATATATGTCCTT
TTCTGCCACATTGCAATTCACAAACCAATGTGTCTTTGTTCCAACCACCTTATATATCTA
AGTCCTATACAGAGGATAGGCTGGTTCGCTTGAATAGAATTCTTTCTATGATCAGTTCCG
AATCATGTTATGCATGA-AAAGGCTCCGTAAGATCCAGTCGAATCAGTGATTTGTTAGAA
TCCAGATTCCGTTTCTTTT-------------------------AT-------TTAAATT
AATG-----TTTTATTTCATAGTATGGAAATGCACTCATTTCCTCTGCATT----GACCC
AATC-----TATGATACTATCGGAGTGAAACAAGGGATCTAAAGAAGAATATAGGCTAGA
GAATGTTAGTAACAAGGAAACGCTTTGCTTCGTATGTC----AAAAGTCTCACATGAGAT
AAACAACAAGC-GCAAGGTCTGAGACAACCCAAAAAGCATTTGATCATGATCAACTTTGT
----AAGCCTACTTGGGGCTTGAGCATTTATCTGTAAGAACGGAATTCCTTGGAATGGGT
AGTTGCAACTCTGGAAAAGGGAGTCTAGTTTCAATACAGAGAACCTT----ATGTGGAGA
TAGACAACA-----TAT-TATA-GGGTTAAGATATAAATTCTAGATCTAGTTAGTTCCCT
-ACT-AA-GTGAGAACTTTCAAAAATCAGAGAAACCCTGG-AATT-AAGAAAAATGGGCA
ATCCTGAGCCAACTCCCGC--TTTCCAAAAAAAAGGATAGGTGCAGAGACTCGATGGAAG
CTATTCTAACAAATGTCGTTGACTTCGTTGCATTGTT-----ATAAGAATTAATCCTCCG
GATGAAAAAGAAGCGTATATACATATGTATACGTACTGAAATACTATA-------CTGTA
TCGAATTCATGATAACCCGAATACATGG--------------AATAATTGTTGTGAATTG
ATTCCAAGTTGAAGAAAGAATCGAATATGAATTT---CATAAATTCAAATT-TAAA-ATT
GACCCTGT-TTCTGATAGATCTTTTGAAGAGCCAATCAATTGGATGAGAATGAAGATAGA
GTCCCATTCTACATGTCAATACCGACAAGAATGAAATTTATAGTAAGAGGAAAATCCGTC
GACTTTATAAATCGTGAGGGTTCAAGTCCCTCTATCCCCAAAAAAGCTCATTTGATTCT-
------------GTAACTAGTTATCCTCTTTTTCGTTAACGGTTCAAAATTGGTTCTCTT
CCTAATTTACTCTTCTTTCCATAAAGGTATCTGAGCATACAAGTCTTGTGATAGAAATGA
TAGATGTACAAATGACCAGCTTTGAGCA----AATG---AGTATTCAACTTTTTT-----
-------GAATGATTCACAAT------ACATATTATTTA-----TTGTACTAAAA-CTTA
CA-----TACAAAGTCTTCT----------------AGATCCAAGAAATTCTGAGGCCTA
GATAACACTTTGTAATATCCTTTCGCCTTT------TATTTAATTGACATAGAAACATGT
TATCTAGTAACATGAGTAGATACTGCGGGGCGAAAGGC
>PLU603 L meyeri
TATAGAAAAG-------ATAGATCATAGATCTATCTAATCAATCATTTATCACTTGGGGA
AGGAACAATAGTATTTCATTGCTATAGGTA-----TGGATTATT------AAATTGAATA
AACCATGTGTTTGGATATTTTATTTTTCCTTCAACTCCACTAAATTGTAT---------T
TA----GTTGTTTAAC------ATAACACAAATAGTTGAAAGGAATTCTCCGAAACGACA
AATGGATTATGGGAGTGTGTGACTTGAACTATTGATTAGGCCGTGTAGATATATGTCCTT
TTCTGCCACATTGCAATTCACAAACCAATGTGTCTTTGTTCCAACCATCTTATATATCTA
ATTCCTATACAGAGGATAGGCTGGTTCGCTTGAATAGAATTCTTTCTATGATCAGTTCCG
AATCATGTTATGCATGA-AAAGGCTCCGTAAGATCCAGTCGAATCAGTGATTTGTTAGAA
TCCAGATTCCGTTTCTTGT-------------------------AT-------TTAAATT
AATG-----TTTTATTTCATAGTATGGAAATGCACTCATTTCCTCTGCATT----GACCC
AATC-----TATGATACTATCGGAGTGAAACAAGGGATCTAAAGAAGAATATAGGCTAGA
GAATGTTAGTAACAAGTAAACGCTTTGCTTTGTATGTC----AAAAGTCTCACATGAGAT
AAACAACAAAC-GCAAGGTCTGAGACAACCCAAAAAGCATTTGATCATGATCAACTTTGT
----AAGCCTACTTGGGGTTTGAGCATTTATCTGTAAGAACGGAATTCCTTGGAATGGGT
AGTTGCAACTCTGGAAAAGGGAGTCTAGTTTCAATACAGAGAACCCT----ATGTGGAGA
TAGACAACA-----TAT-TATA-GGGTTAAGATATAAATTCTAGATCTAGTTAGTTCCCT
-ACT-AA-GTGAGA-CTTTC-AAAATCAGAGAAACCCTGG-AATT-AAGAAAAATGGGCA
ATCCTGAGCCAACTCCCGC--TTTCCAAAAAAAAGGATAGGTGCAGAGACTCAATGGAAG
CTATTCTAACAAATGTCGTTGACTTCGCTGCATTGTT-----ATAAGAATTAATCCTCCG
GATGAAGAA-------------ATATGTATACGTACTGAAATACTATA-------CTGTA
TCGAATTAATGATGACCCGAATACATGG--------------AATAATTGTTGTGAATTG
ATTCCAAGTTGAAGAAAGAATCGAATATGAATTTATG---AAATTCATATT-TAAA-ATT
TACCCCGT-GTCTGATAGATCTTTTGAAGAACCGATCAATTGGATGAGAATGAAGATAGA
GTCCCATTCTACATGTCAATACCGACAAGAATGAAATTTATAGTAAGAGGAAAATCCGTC
GACTTTATAAATCGTGAGGGTTCAAGTCCCTCTATCCCCAAAAAATATCATTTGATTCT-
------------CTAACTAGTTATCCTCTTTTTCGTTAACGGTTCAAAATTGGTTCTCTT
CCTAATTTACTCTTCTTTCCATAAAGGTATCTGAGCATTAAAATCTTGTGATAGAAATGA
TAGATGTACAAATGACCAGCTTTGAGCA----AATG---AGTATTCAACTTTTTT-----
-------GAATGATTCACAAT------ACATATTATTTA-----TTGTACTAAAA-CTTA
CA-----TACAAAGTCTTCT----------------AGATCCAAGAAATTCTGAGGCCTA
GATAACACTTTGTAATATCCTTTCGCCTTT------TATTTAATTGACATAGAAACCTGT
TATCTAGTAACATGAGTAGATACTGAGACGCGAAAGGC
>PLU604 L gmelini
TATAGAAAAG-------ATAGATCATAGATCTATCTAATCAATCATTTATCACTTGGGGA
AGGAACAATAGTATTTCATTGCTATAGGTA-----TGGATTATT------AAATTGAATA
AACCATGTGTTTGGATATTTTATTTTTCCTTCAACTCCACTAAATTGTAT---------T
TA----GTTGTTTAAC------ATAACACAAATAGTTGAAAGGAATTCTCCGAAACGACA
AATGGATTATGGGAGTGTGTGACTTGAACTATTGATTAGGCCGTGTAGATATATGTCCTT
TTCTGCCACATTGCAATTCACAAACCAATGTGTCTTTGTTCCAACCATCTTATATATCTA
ATTCCTATACAGAGGATAGGCTGGTTCGCTTGAATAGAATTCTTTCTATGATCAGTTCCG
AATCATGTTATGCATGA-AAAGGCTCCGTAAGATCCAGTCGAATCAGTGATTTGTTAGAA
TCCAGATTCCGTTTCTTGT-------------------------AT-------TTAAATT
AATG-----TTTTATTTCATAGTATGGAAATGCACTCATTTCCTCTGCATT----GACCC
AATC-----TATGATACTATCGGAGTGAAACAAGGGATCTAAAGAAGAATATAGGCTAGA
GAATGTTAGTAACAAGTAAACGCTTTGCTTTGTATGTC----AAAAGTCTCACATGAGAT
AAACAACAAAC-GCAAGGTCTGAGACAACCCAAAAAGCATTTGATCATGATCAACTTTGT
----AAGCCTACTTGGGGTTTGAGCATTTATCTGTAAGAACGGAATTCCTTGGAATGGGT
AGTTGCAACTCTGGAAAAGGGAGTCTAGTTTCAATACAGAGAACCCT----ATGTGGAGA
TAGACAAC-----------ATA-GGGTTAAGATATAAATTCTAGATCTAGTTAGTTCCCT
TACT-AAAGTGAGAACTTTCAAAAATCAGAGAAACCCTGG-AATT-AAGAAAAATGGGCA
ATCCTGAGCCAACTCCCGC--TTTCCAAAAAAAAGGATAGGTGCAGAGACTCAATGGAAG
CTATTCTAACAAATGTCGTTGACTTCGCTGCATTGTT-----ATAAGAATTAATCCTCCG
GATGAAGAA-------------ATATGTATACGTACTGAAATACTATA-------CTGTA
TCGAATTAATGATGACCCGAATACATGG--------------AATAATTGTTGTGAATTG
ATTCCAAGTTGAAGAAAGAATCGAATATGAATTTATG---AAATTCATATT-TAAA-ATT
TACCCCGT-GTCTGATAGATCTTTTGAAGAACCGATCAATTGGATGAGAATGAAGATAGA
GTCCCATTCTACATGTCAATACCGACAAGAATGAAATTTATAGTAAGAGGAAAATCCGTC
GACTTTATAAATCGTGAGGGTTCAAGTCCCTCTATCCCCAAAAAATATCATTTGATTCT-
------------CTAACTAGTTATCCTCTTTTTCGTTAACGGTTCAAAATTGGTTCTCTT
CCTAATTTACTCTTCTTTCCATAAAGGTATCTGAGCATTAAAATCTTGTGATAGAAATGA
TAGATGTACAAATGACCAGCTTTGAGCA----AATG---AGTATTCAACTTTTTT-----
-------GAATGATTCACAAT------ACATATTATTTA-----TTGTACTAAAA-CTTA
CA-----TACAAAGTCTTCT----------------AGATCCAAGAAATTCTGAGGCCTA
GATAACACTTTGTAATATCCTTTCGCCTTT------TATTTAATTGACATAGAAACCTGT
TATCTAGTAACATGAGTAGATACTGAGACGCGAAAGGC
>PLU605 L gmelini
TATAGAAAAG-------ATAGATCATAGATCTATCTAATCAATCATTTATCACTTGGGGA
AGGAACAATAGTATTTCATTGCTATAGGTA-----TGGATTATT------AAATTGAATA
AACCATGTGTTTGGATATTTTATTTTTCCTTCAACTCCACTAAATTGTAT---------T
TA----GTTGTTTAAC------ATAACACAAATAGTTGAAAGGAATTCTCCGAAACGACA
AATGGATTATGGGAGTGTGTGACTTGAACTATTGATTAGGCCGTGTAGATATATGTCCTT
TTCTGCCACATTGCAATTCACAAACCAATGTGTCTTTGTTCCAACCATCTTATATATCTA
ATTCCTATACAGAGGATAGGCTGGTTCGCTTGAATAGAATTCTTTCTATGATCAGTTCCG
AATCATGTTATGCATGA-AAAGGCTCCGTAAGATCCAGTCGAATCAGTGATTTGTTAGAA
TCCAGATTCCGTTTCTTGT-------------------------AT-------TTAAATT
AATG-----TTTTATTTCATAGTATGGAAATGCACTCATTTCCTCTGCATT----GACCC
AATC-----TATGATACTATCGGAGTGAAACAAGGGATCTAAAGAAGAATATAGGCTAGA
GAATGTTAGTAACAAGTAAACGCTTTGCTTTGTATGTC----AAAAGTCTCACATGAGAT
AAACAACAAAC-GCAAGGTCTGAGACAACCCAAAAAGCATTTGATCATGATCAACTTTGT
----AAGCCTACTTGGGGTTTGAGCATTTATCTGTAAGAACGGAATTCCTTGGAATGGGT
AGTTGCAACTCTGGAAAAGGGAGTCTAGTTTCAATACAGAGAACCCT----ATGTGGAGA
TAGACAAC-----------ATA-GGGTTAAGATATAAATTCTAGATCTAGTTAGTTCCCT
-ACT-AA-GTGAGAACTTTC-AAAATCAGAGAAACCCTGG-AATT-AAGAAAAATGGGCA
ATCCTGAGCCAACTCCCGC--TTTCCAAAAAAAAGGATAGGTGCAGAGACTCAATGGAAG
CTATTCTAACAAATGTCGTTGACTTCGCTGCATTGTT-----ATAAGAATTAATCCTCCG
GATGAAGAA-------------ATATGTATACGTACTGAAATACTATA-------CTGTA
TCGAATTAATGATGACCCGAATACATGG--------------AATAATTGTTGTGAATTG
ATTCCAAGTTGAAGAAAGAATCGAATATGAATTTATG---AAATTCATATT-TAAA-ATT
TACCCCGT-GTCTGATAGATCTTTTGAAGAACCGATCAATTGGATGAGAATGAAGATAGA
GTCCCATTCTACATGTCAATACCGACAAGAATGAAATTTATAGTAAGAGGAAAATCCGTC
GACTTTATAAATCGTGAGGGTTCAAGTCCCTCTATCCCCAAAAAATATCATTTGATTCT-
------------CTAACTAGTTATCCTCTTTTTCGTTAACGGTTCAAAATTGGTTCTCTT
CCTAATTTACTCTTCTTTCCATAAAGGTATCTGAGCATTAAAATCTTGTGATAGAAATGA
TAGATGTACAAATGACCAGCTTTGAGCA----AATG---AGTATTCAACTTTTTT-----
-------GAATGATTCACAAT------ACATATTATTTA-----TTGTACTAAAA-CTTA
CA-----TACAAAGTCTTCT----------------AGATCCAAGAAATTCTGAGGCCTA
GATAACACTTTGTAATATCCTTTCGCCTTT------TATTTAATTGACATAGAAACCTGT
TATCTAGTAACATGAGTAGATACTGAGACGCGAAAGGC
>PLU606 L gmelini
TATAGAAAAG-------ATAGATCATAGATCTATCTAATCAATCATTTATCACTTGGGGA
AGGAACAATAGTATTTCATTGCTATAGGTA-----TGGATTATT------AAATTGAATA
AACCATGTGTTTGGATATTTTATTTTTCCTTCAACTCCACTAAATTGTAT---------T
TA----GTTGTTTAAC------ATAACACAAATAGTTGAAAGGAATTCTCCGAAACGACA
AATGGATTATGGGAGTGTGTGACTTGAACTATTGATTAGGCCGTGTAGATATATGTCCTT
TTCTGCCACATTGCAATTCACAAACCAATGTGTCTTTGTTCCAACCATCTTATATATCTA
ATTCCTATACAGAGGATAGGCTGGTTCGCTTGAATAGAATTCTTTCTATGATCAGTTCCG
AATCATGTTATGCATGA-AAAGGCTCCGTAAGATCCAGTCGAATCAGTGATTTGTTAGAA
TCCAGATTCCGTTTCTTGT-------------------------AT-------TTAAATT
AATG-----TTTTATTTCATAGTATGGAAATGCACTCATTTCCTCTGCATT----GACCC
AATC-----TATGATACTATCGGAGTGAAACAAGGGATCTAAAGAAGAATATAGGCTAGA
GAATGTTAGTAACAAGTAAACGCTTTGCTTTGTATGTC----AAAAGTCTCACATGAGAT
AAACAACAAAC-GCAAGGTCTGAGACAACCCAAAAAGCATTTGATCATGATCAACTTTGT
----AAGCCTACTTGGGGTTTGAGCATTTATCTGTAAGAACGGAATTCCTTGGAATGGGT
AGTTGCAACTCTGGAAAAGGGAGTCTAGTTTCAATACAGAGAACCCT----ATGTGGAGA
TAGACAAC-----------ATA-GGGTTAAGATATAAATTCTAGATCTAGTTAGTTCCCT
-ACT-AA-GTGAGAACTTTC-AAAATCAGAGAAACCCTGG-AATT-AAGAAAAATGGGCA
ATCCTGAGCCAACTCCCGC--TTTCCAAAAAAAAGGATAGGTGCAGAGACTCAATGGAAG
CTATTCTAACAAATGTCGTTGACTTCGCTGCATTGTT-----ATAAGAATTAATCCTCCG
GATGAAGAA-------------ATATGTATACGTACTGAAATACTATA-------CTGTA
TCGAATTAATGATGACCCGAATACATGG--------------AATAATTGTTGTGAATTG
ATTCCAAGTTGAAGAAAGAATCGAATATGAATTTATG---AAATTCATATT-TAAA-ATT
TACCCCGT-GTCTGATAGATCTTTTGAAGAACCGATCAATTGGATGAGAATGAAGATAGA
GTCCCATTCTACATGTCAATACCGACAAGAATGAAATTTATAGTAAGAGGAAAATCCGTC
GACTTTATAAATCGTGAGGGTTCAAGTCCCTCTATCCCCAAAAAATATCATTTGATTCT-
------------CTAACTAGTTATCCTCTTTTTCGTTAACGGTTCAAAATTGGTTCTCTT
CCTAATTTACTCTTCTTTCCATAAAGGTATCTGAGCATTAAAATCTTGTGATAGAAATGA
TAGATGTACAAATGACCAGCTTTGAGCA----AATG---AGTATTCAACTTTTTT-----
-------GAATGATTCACAAT------ACATATTATTTA-----TTGTACTAAAA-CTTA
CA-----TACAAAGTCTTCT----------------AGATCCAAGAAATTCTGAGGCCTA
GATAACACTTTGTAATATCCTTTCGCCTTT------TATTTAATTGACATAGAAACCTGT
TATCTAGTAACATGAGTAGATACTGAGACGCGAAAGGC
>PLU608 L gmelini
TATAGAAAAG-------ATAGATCATAGATCTATCTAATCAATCATTTATCACTTGGGGA
AGGAACAATAGTATTTCATTGCTATAGGTA-----TGGATTATT------AAATTGAATA
AACCATGTGTTTGGATATTTTATTTTTCCTTCAACTCCACTAAATTGTAT---------T
TA----GTTGTTTAAC------ATAACACAAATAGTTGAAAGGAATTCTCCGAAACGACA
AATGGATTATGGGAGTGTGTGACTTGAACTATTGATTAGGCCGTGTAGATATATGTCCTT
TTCTGCCACATTGCAATTCACAAACCAATGTGTCTTTGTTCCAACCATCTTATATATCTA
ATTCCTATACAGAGGATAGGCTGGTTCGCTTGAATAGAATTCTTTCTATGATCAGTTCCG
AATCATGTTATGCATGA-AAAGGCTCCGTAAGATCCAGTCGAATCAGTGATTTGTTAGAA
TCCAGATTCCGTTTCTTGT-------------------------AT-------TTAAATT
AATG-----TTTTATTTCATAGTATGGAAATGCACTCATTTCCTCTGCATT----GACCC
AATC-----TATGATACTATCGGAGTGAAACAAGGGATCTAAAGAAGAATATAGGCTAGA
GAATGTTAGTAACAAGTAAACGCTTTGCTTTGTATGTC----AAAAGTCTCACATGAGAT
AAACAACAAAC-GCAAGGTCTGAGACAACCCAAAAAGCATTTGATCATGATCAACTTTGT
----AAGCCTACTTGGGGTTTGAGCATTTATCTGTAAGAACGGAATTCCTTGGAATGGGT
AGTTGCAACTCTGGAAAAGGGAGTCTAGTTTCAATACAGAGAACCCT----ATGTGGAGA
TAGACAAC-----------ATA-GGGTTAAGATATAAATTCTAGATCTAGTTAGTTCCCT
-ACT-AA-GTGAGAACTTTC-AAAATCAGAGAAACCCTGG-AATT-AAGAAAAATGGGCA
ATCCTGAGCCAACTCCCGC--TTTCCAAAAAAAAGGATAGGTGCAGAGACTCAATGGAAG
CTATTCTAACAAATGTCGTTGACTTCGCTGCATTGTT-----ATAAGAATTAATCCTCCG
GATGAAGAA-------------ATATGTATACGTACTGAAATACTATA-------CTGTA
TCGAATTAATGATGACCCGAATACATGG--------------AATAATTGTTGTGAATTG
ATTCCAAGTTGAAGAAAGAATCGAATATGAATTTATG---AAATTCATATT-TAAA-ATT
TACCCCGT-GTCTGATAGATCTTTTGAAGAACCGATCAATTGGATGAGAATGAAGATAGA
GTCCCATTCTACATGTCAATACCGACAAGAATGAAATTTATAGTAAGAGGAAAATCCGTC
GACTTTATAAATCGTGAGGGTTCAAGTCCCTCTATCCCCAAAAAATATCATTTGATTCT-
------------CTAACTAGTTATCCTCTTTTTCGTTAACGGTTCAAAATTGGTTCTCTT
CCTAATTTACTCTTCTTTCCATAAAGGTATCTGAGCATTAAAATCTTGTGATAGAAATGA
TAGATGTACAAATGACCAGCTTTGAGCA----AATG---AGTATTCAACTTTTTT-----
-------GAATGATTCACAAT------ACATATTATTTA-----TTGTACTAAAA-CTTA
CA-----TACAAAGTCTTCT----------------AGATCCAAGAAATTCTGAGGCCTA
GATAACACTTTGTAATATCCTTTCGCCTTT------TATTTAATTGACATAGAAACCTGT
TATCTAGTAACATGAGTAGATACTGAGACGCGAAAGGC
>PLU609 L gmelini
TATAGAAAAG-------ATAGATCATAGATCTATCTAATCAATCATTTATCACTTGGGGA
AGGAACAATAGTATTTCATTGCTATAGGTA-----TGGATTATT------AAATTGAATA
AACCATGTGTTTGGATATTTTATTTTTCCTTCAACTCCACTAAATTGTAT---------T
TA----GTTGTTTAAC------ATAACACAAATAGTTGAAAGGAATTCTCCGAAACGACA
AATGGATTATGGGAGTGTGTGACTTGAACTATTGATTAGGCCGTGTAGATATATGTCCTT
TTCTGCCACATTGCAATTCACAAACCAATGTGTCTTTGTTCCAACCATCTTATATATCTA
ATTCCTATACAGAGGATAGGCTGGTTCGCTTGAATAGAATTCTTTCTATGATCAGTTCCG
AATCATGTTATGCATGA-AAAGGCTCCGTAAGATCCAGTCGAATCAGTGATTTGTTAGAA
TCCAGATTCCGTTTCTTGT-------------------------AT-------TTAAATT
AATG-----TTTTATTTCATAGTATGGAAATGCACTCATTTCCTCTGCATT----GACCC
AATC-----TATGATACTATCGGAGTGAAACAAGGGATCTAAAGAAGAATATAGGCTAGA
GAATGTTAGTAACAAGTAAACGCTTTGCTTTGTATGTC----AAAAGTCTCACATGAGAT
AAACAACAAAC-GCAAGGTCTGAGACAACCCAAAAAGCATTTGATCATGATCAACTTTGT
----AAGCCTACTTGGGGTTTGAGCATTTATCTGTAAGAACGGAATTCCTTGGAATGGGT
AGTTGCAACTCTGGAAAAGGGAGTCTAGTTTCAATACAGAGAACCCT----ATGTGGAGA
TAGACAAC-----------ATA-GGGTTAAGATATAAATTCTAGATCTAGTTAGTTCCCT
-ACT-AA-GTGAGAACTTTC-AAAATCAGAGAAACCCTGG-AATT-AAGAAAAATGGGCA
ATCCTGAGCCAACTCCCGC--TTTCCAAAAAAAAGGATAGGTGCAGAGACTCAATGGAAG
CTATTCTAACAAATGTCGTTGACTTCGCTGCATTGTT-----ATAAGAATTAATCCTCCG
GATGAAGAA-------------ATATGTATACGTACTGAAATACTATA-------CTGTA
TCGAATTAATGATGACCCGAATACATGG--------------AATAATTGTTGTGAATTG
ATTCCAAGTTGAAGAAAGAATCGAATATGAATTTATG---AAATTCATATT-TAAA-ATT
TACCCCGT-GTCTGATAGATCTTTTGAAGAACCGATCAATTGGATGAGAATGAAGATAGA
GTCCCATTCTACATGTCAATACCGACAAGAATGAAATTTATAGTAAGAGGAAAATCCGTC
GACTTTATAAATCGTGAGGGTTCAAGTCCCTCTATCCCCAAAAAATATCATTTGATTCT-
------------CTAACTAGTTATCCTCTTTTTCGTTAACGGTTCAAAATTGGTTCTCTT
CCTAATTTACTCTTCTTTCCATAAAGGTATCTGAGCATTAAAATCTTGTGATAGAAATGA
TAGATGTACAAATGACCAGCTTTGAGCA----AATG---AGTATTCAACTTTTTT-----
-------GAATGATTCACAAT------ACATATTATTTA-----TTGTACTAAAA-CTTA
CA-----TACAAAGTCTTCT----------------AGATCCAAGAAATTCTGAGGCCTA
GATAACACTTTGTAATATCCTTTCGCCTTT------TATTTAATTGACATAGAAACCTGT
TATCTAGTAACATGAGTAGATACTGAGACGCGAAAGGC
>PLU610 L aureum
TATAGAAAAG-------ATAGATCATAGATCTATCTAATCAATTATTTCTCACTTGGGGA
AGGAACAATAGTATTTCATTGCTATAGGTA-----TGGATTATT------AAATTGAATA
AACCATGTATTTGGATATTTTAGTTTTCCTTCAACTCCACTAAATTGTAT---------T
TA----GTTGTTTAAC------ATAACACAAATAGTTGAAAGGAATTCTCCGAAACGACA
AATGGATTATGGGAGTGTGTGACTTGAACTATTGATTAGGCCGTGTAGATATATGTCCTT
TTCTGCCACATTGCAATTCACAAACCAATGTGTCTTTGTTCCAACCATCTTATATATCTA
AGTCCTATACAGAGGATAGGCTGGTTCGCTTGAATAGAATTCTTTCTATGATCAGTTCCG
AATCATGTTATGCATGA-AAAGGCTCCGTAAGATCCAGTCGAATCAGTGATTTGTTAGAA
TCCAGATTCCGTTTCTTTT-------------------------AT-------TTAAATT
AATGTTTTATTTTATTTCATAGTATGGAAATGCACTCATTTCCTCTGCATT----GACCC
AATC-----TACGATACTATCGGAGTGAAACAAGGGATCTAAAGAAGAATATAGGCTAGA
GAATGTTAGTAACAAGGAAACGCCTTGCTTCGTA--------AAAAGTCTCACATGAGAT
AAACAACAAGC-ACAAGGTCTGAGACAACCCAAAAAGCATTTGATCACGATCAATTTTGT
----AAGCCTACTTGGGGTTTGAGCATTTATCTGTAAGAACGGAATTCCTTGGAATGGGT
AGTTGCAACTCTGGAAAAGGGAGTCTAGTTTCAATACAGAGAACCCT----AGGTGGAGA
TAGACAACA-----TAT-TATA-GGGTTAAGATATAAATTCTAGATCTAGTTAGTTCCCT
-ACT-AA-GTGAGAACTTTC-AAAATCAGAGAAACCCTGG-AATT-AAGAAAAATGGGCA
ATCCTGAGCCAACTCCCGC--TTTCCAAAAAAAAGGATAGGTGCAGAGACTCAATGGAAG
CTATTCTAACAAATGGCGTTGACTTCGTTGCATTGTT-----ATAAGGATTACTCCTCCG
GATGAAGAAGAAACGTATATACATATGTATACGTACTGAAATACTATA-------CTGTA
TCGAATTAATGATGACCCGAATACATGG--------------AATAATTGTTGTGAATTG
ATTCCAAGTTGAAGAAAGAATCGAATATGAATTTATG---AAATTCATATT-TAAA-ATT
TACCCCGT-GTCTGATAGATCTTTTGAAGAACCAATCAATTGGATGAGAATGAAGATAGA
GTCCCATTCTACATGTCAATACCGACAAGAATGAAATTTATAGTAAGAGGAAAATCCGTC
GACTTTATAAATCGTGAGGGTTCAAGTCCCTCTATCCCCAAAAAAGCTCATTTGATTCT-
------------CTAACTAGTTATCCTCTTTTTCGTTAACGGTTCAAAATTGGTTCTCCT
CCTAATTTACTCTTCTTTCCATAAAGGTATCTGAGCATAAAAGTCTTGTGATAGAAATGA
TAGATGTACAAATGACCAGCTTTGAGCA----AATGATGAGTATTCAACTTTTTT-----
-------GAATGATTCACAAT------ACATATTCTTTA-----TTGTACTAAAA-CTGA
CA-----TACAAAGTCTTCT----------------AGATCCAAGAACTTCTGAGGCCTA
GATAACACTTTGTAATATCCTTTCGCCTTT------TATTTAATTGACATAGAAACCTGT
TATCTAATAACATGAGTAGATACTGCGGCGCGAAAGGC
>PLU614 L mouretii
TATAGAAAAGAGAAAAGATAGATCATAGATCTTTCTAATCAATAATTTATCACTTGGGGA
AGGAACAATAGTATTTCATTGCTATAGGTA-----TGGATTATT------AAATTGAATA
AGCCATGTATTTGGATATTGTATTTTTCCTTCAACTCAACTCAATTTAAT---------T
TA----GTTGTTTAAC------ATAACATAACTAGTTGAAAGGAATTCTCTGAAACGACA
AATGGATTATGGGAGTGTGTGACTTGAACTATTGATTAGACCGTGTAGATATATATCCTT
TTCTGCCACATTGCAATTCACAAACCAATGTGTCTTTGTTCCAACCACCTTATATATAAA
AGTCCTATACAGAGGATAGGCTGGTTCGCTTGAATAGAATTCTTTCTATGATCAGCTCCG
AATCATGTTATGCATGA-AAAGGCTCCGTAAGATCCAGTCGAATTAGTGATTTGTTAGAA
TCCAGATTCCATTTCTTTT------ATGTAAATTAATTGCTTTTAT-------TTAAATT
AATG---------TTTTCATAGTATGGAAATGCACTCATTTCCTCTGCATT----GACCC
AATC-----TATGATACTATCGGAGTGAAACAAGGGATCTAAAGAAAAATATAGGTTAGA
TAATTTTAGTAACAAGGAAACGCTTTGCTTCGTATGTA----AAAAGTCTCACACGAGAT
AAACAACAAGC-GCAAGGTCTGAGACAACCCAGAAAGCATTTGATCATGATCAACTTTGT
----AAGCCTACTTGGGGTTTGAGCATTTATCTGTAAGAACGGAATTCCTTGGAATGAGT
AGTTACAACTCTGGAAAAGGGAGTCTAGTTTCAATACAGAGAACCAT----ATGTGTAGA
TAGACAACA-----TAT-TATA-GG-ATAAGATAGAAATTCTAGATCTAGTTAGTTCCCT
-ACT-AA-GTGAGAACTTTC-AAAATCAGAGAAACCCTGG-AATT-AAGAAAAATGGGCA
ATCCTGAGCCAACTCCCGC--TTTCAAAAACAAAGGATAGGTGCAGAGACTCAATGGAAG
CTATTCTAACAAAT-----------------------------TCAGAATTCATCCTAAG
GATGAAGAAGAAACGTATATACATATGTNTACGTACTGAACTACTATA-------TTGTA
TCGAATTAATGATGACCCGAATACATGGAAGAATTGTTGTGAAAGAATTGTTGTGAATTG
ATTCCAAGTTGAAGAAAGAATCGAATATGAATTTCTG---AAATTCAA-----AAA-ATG
AACCTTGT-GTTTGATAGATCTTTTGACGAATTGATCAATTGGATGAGAATGAAGATAGA
GTCCCATTCTACATGTCAATACTGACAAGAATGAAATTTATAGTAAGAGGAAAATCCGTC
GACTTTATAAATCGTGAGGGTTCAAGTCCCTCTATCCCCAAAAAAGTGCATTTGATTCT-
------------CTAACTCGTTATCCTCTTTTTCGTTAACGGTTCAAAATGGATTCTCTT
CCTCATTGACTCTTCTTTTCTTTCCGGTATCTGAGAACACAAGTCTTGTGATAGAAATTA
TAGATATACAAATGACCAACTTTGAGCA----AATG---AGTATTCAACTTATTT-----
-------GAATGGTTCACAAT------ACATATAATTTC-----TTGTACTAAAA-CTTA
CA-----TACAAAGTCTTCT-----------TTTGAAGATCCAATAAATTCTGAGGCCTA
GATAAGACTTGGGAATACCCTTTCGCCTTT------TATTTAATTAACATAGACCCCTGT
TATCTAGTAACATGAGTAGATACTGCGGCGCGAAAGGC
>PLU616 L lobatum
TATAGAAAAGAGAAAAGATAGATCATAGATCTTTCTAATCAATAATTTMTCACTTGGGGA
AGGAACAATAGTATTTCATTGCTATAGGTA-----TGGATTATT------AAATTGAATA
AGCCATGTATTTGGATATTGTATTTTTCCTTCAACTCAACTCAATTTAAT---------T
TA----GTTGTTTAAC------ATAACATAACTAGTTGAAAGGAATTCTCTGAAACGACA
AATGGATTATGGGAGTGTGTGACTTGAACTATTGATTAGACCGTGTAGATATATATCCTT
TTCTGCCACATTGCAATTCACAAACCAATGTGTCTTTGTTCCAACCACCTTATATATAAA
AGTCCTATACAGAGGATAGGCTGGTTCGCTTGAATAGAATTCTTTCTATGATCAGCTCCG
AATCATGTTATGCATGA-AAAGGCTCCGTAAGATCCAGTCGAATTAGTGATTTGTTAGAA
TCCAGATTCCATTTCTTTT------ATGTAAATTAATTGCTTTTTT-------TTTCATT
AATG---------TTTTCATAGTATGGAAATGCACTCATTTCCTCTGCATT----GACCC
AATC-----TATGATACTATCGGAGTGAAACAAGGGATCTAAAGAAAAATATAGGTTAGA
TAATTTTAGTAACAAGGAAACGCTTTGCTTCGTATGTA----AAAAGTCTCACACGAGAT
AAACAACAAGC-GCAAGGTCTGAGACAACCCAGAAAGCATTTGATCATGATCAACTTTGT
----AAGCCTACTTGGGGTTTGAGCATTTATCTGTAAGAACGGAATTCCTTGGAATGAGT
AGTTACAACTCTGGAAAAGGGAGTCTAGTTTCAATACAGAGAACCAT----ATGTGTAGA
TAGACAACA-----TAT-TATA-GG-ATAAGATAGAAATTCTAGATCTAGTTAGTTCCCT
-ACT-AA-GTGAGAACTTTC-AAAATCAGAGAAACCCTGG-AATT-AAGAAAAATGGGCA
ATCCTGAGCCAACTCCCGC--TTTCAAAAACAAAGGATAGGTGCAGAGACTCAATGGAAG
CTATTCTAACAAAT-----------------------------TCAGAATTCATCCTAAG
GATGAAGAAGAAACGTATATACATATGTATACGTACTGAACTACTATA-------TTGTA
TCGAATTAATGATGACCCGAATACATGGAAGAATTGTTGTGAAAGAATTGTTGTGAATTG
ATTCCAAGTTGAAGAAAGAATCGAATATGAATTT---CAGAAATTCAA-----AAA-ATT
AACCTTGT-GTTTGATAGATCTTTTGACGAATTGATCAATTGGATGAGAATGAAGATAGA
GTCCCATTCTACATGTCAATACTGACAAGAATGAAATTTATAGTAAGAGGAAAATCCGTC
GACTTTATAAATCGTGAGGGTTCAAGTCCCTCTATCCCCAAAAAAGTGCATTTGATTCT-
------------CTAACTCGTTATCCTCTTTTTCGTTAACGGTTCAAAATGGATTCTCTT
CCTCATTGACTCTTCTTTTCTTTCCGGGATCTGAGAACACAAGTCTTGTGATAGAAATTA
TAGATATACAAATGACCAACTTTGAGCA----AATG---AGTATTCAACTTATTT-----
-------GAATGGTTCACAAT------ACATATAATTTC-----TTGTACTAAAA-CTTA
CA-----TACAAAGTCTTCT-----------TTTGAAGATCCAAGAAATTCTGAGGCCTA
GATAAGACTTGGGAATACCCTTTCGCCTTT------TATTTAATTAACATAGACCCCTGT
TATCTAGTAACATGAGTAGATACTGCGGCGCGAAAGGC
>PLU621 L cylindrifolium
TATAGAAAAG-------ATAGATCATAGATCTATCTAATCAATCATTTATCACTTGGGGA
AGGAACAATAGTATTTCATTGCTATAGGTA-----TGGATTATT------AAATTGAATA
AACCATGTATTTGGATATTTTATTTTTCCTTCAACTCCACTAAATTTTAT---------T
TA----GCTGTTTAAC------ATAACACAAATAGTTGAAAGGAATTCTCCGAAACGACA
AATGGATTATGGGAGTGTGTGACTTGAACTATTGATTAGGCCGTGTAGATATAT----TT
TTCTGCCACATTGCAATTCACAAACCAATGTGTCTTTGTTCCAACCATCTTATATATCTA
AGTCCTATACAGAGGATAGGCTGGTTCGCTTGAATAGAATTCTTTCTATGATCAGTTCCG
AATCATGTTATGCATGA-AAAGGCTCCGTAAGATCCAGTCGAATCAGTGATTTGTTAGAA
TCCAGATTCCGTTTCTTTT-------------------------AT-------TTAAATT
AATGTTTTATTTTATTTCATAGTATGGAAATGCGCTCATTTCCTTTGCATT----GACCC
AATC-----TATGATACTATCGGAGTGAAACAAGGGATCTAAAGAAGAATATAGGCTAGA
GAATGTTAGTAACAAGGAAACGCTTTGCTTCGTATGTC----AAAAGTCTCACATGAGAT
AAACAACAAGC-GCAAGGTCTGAGACAACCCAAAAAGCATTTGATCATGATCAACTTTGT
----AAGCCTACTTGGGGTTTGAGCATTTATCTGTAAGAACGGAATTCCTTGGAATGGGT
AGTTGCAACTCTGGAAAAGGGAGTCTAGTTTCAATATAGAGAACCCT----ATGTGGAGA
TAGACAACA-----TAT-TATA-GGGTTAAGATATAAATTCTAGATCTAGTTAGTTCCCT
-ACT-AA-GTGAGAACTTTC-AAAATCAGAGAAACCCTGG-AATT-AAGAAAAATGGGCA
ATCCTGAGCCAACTCCCGC--TTTCCAAAAAAAAGGATAGGTGCAGAGACTCAATGGAAG
CTATTCTAACAAATGTCGTTGACTTCGTTGCATTGTT-----ATAAGAATTAATCTTCCG
AAGGAAGAAGAAACGTATATACATATGTATACGTACTGAAATACTATA-------CTGTA
TCGAATTAATGATGACCCGAATACA-------------------TAATTGTTGTGAATTG
ATTCCAAGTTGAAGAAAGAATCGAATATGAATTT---CATAAATT----TT-TCAA-ATT
TACCCCGT-GTCTGATAGATCTTTTGAAGAACCGATCAATTGGATGAGAATGAAGATAGA
GTCCCATTCTACATGTCAATACCGACAAGAATGAAATTTATAGTAAGAGGAAAATCCGTC
GACTTTATAAATCGTGAGGGTTCAAGTCCCTCTATCCCCAAAAAAGCTCATTTGATTCT-
------------CTAACTAGTTATCCTTTTTTTCGTTAACGGTTCAAAATTGGTTCTCGT
CCTAATTTACTCTTCTTTCCATAAAGGTATCTGAGCATACAAGTCTTGTGATAAAAATGA
TAGATGTACAAATGACCAGCTTTGAGCA----AATG---AGTATTCAACTTTTTT-----
-------GAATGATTCACAAT------ACATATTATTTA-----TTGTACTAAAA-CTTA
CA-----TACAAAGTCTTCT----------------AGATCCAAGAAATTCTGAGGCCTA
GATAACACTTTGTAATATCCTTTCGCCTTT------TATTTAATTGACATAGAAACCTGT
TATCTAGTAACATGAGTAGATACTGCGGCGCGAAAGGC
>PLU629 L braunii
TATAGAAAAG-------ATAGATCATAGATCTATCTAATCAATCATTTATCACTTGGGGA
AGGAACAATAGTATTTCATTGCTATAGGTA-----TGGATTATT------AAATTGAATA
AACCATGTATTTGGATATTTTATTTTTCCTTCAACTCCACTAAATTGTAG---------T
TA----GTTGTTTAAC------ATAACACAAATAGTTGAAAGGAATTTTCCGAAACGGCA
AATGGATTATGGGAGTGTGTGACTTGAACTATTGATTAGGCCGTGTAGATATATGTCCTT
TTCTGCCACATTGCAATTCACAAATCAATGTGTCTTTGTTCCAACCATCTTATATATCTA
AGTCCTATACAGAGGATAGGCTGGTTCGCTTGAATAGAATTCTTTCTATGATCAGTTCCG
AATCATGTTATGCATGA-AAAGGCTCCGTAAGATCCAGTCGAATCAGTGATTCGTTAGAA
TCCAGATTTCGTTTCTTTT-------------------------AT-------TTAAATT
AATG-----TTTTATTTCATAGTATGGAAATGCACTCATTTCCTCTGCATT----GACCC
AATC-----TATGATACTATCGGAGTGAAACAAGGGATCTAAAGAAGAATATAGGCTAGA
GAATGTTAGTAACAAGGAAACGCTTTGCTTCGTATGTA----AAAAGTCTCACATGAGAT
AAACAACAAGT-GCAAGGTCTGAGACAACCCAAAAAGCATTTGATCATGATCAACTTTGT
----AAGCCTACTTGGGGTTTGAGCATTTATCTGTAAGAACGGAATTCCTTGGAATGGGT
AGTTGCAACTCTGGAAAAGGGAGTCTAGTTTCAATCCAGAGAACCCT----ATGTGGAGA
TAGGCAACA-----TAT-TATA-GGGTTAAGATATAAATTCGAGATCTAGTTAGTTCCCT
-ACT-AA-GTGAGAACTTTC-AAAATCAGAGAAACCCTGG-AATT-AAGAAAAAGGGGCA
ATCCTGAGCCAACTCCCGC--TTTCCAAAAAAAAGGATAGGTGCAGAGACTCAATGGAAG
CTATTCTAACAAATGTTGTTGACTTCGTTGCATTGTT-----ATAAGAATTAATCCTCCG
GATGAAGAAGAAACGTATATACATATGTATACGTACTGAAATACTATA-------CTGTA
TCGAATTAATGATGACCCGAATCAATGG--------------AATAATTGTTGTGAATTG
ATTGCAAGTTGAAGAAATAATCGAATATGAATTT---CAGAAATTCATATT-TCAA-ATT
GACCCCGT-GTCTGATAGATCTTTTGAAAAACCGATCAATTGGATGAGAATGAAGATAGA
GTCCCATTCTACATGTCAATACCGACAAGAATGAAATTTATAGTAAGAGGAAAATCCGTC
GACTTTATAAATCGTGAGGGTTCAAGTCCCTCTATCCCCAAAAA-GCTCATTTGATTCT-
------------CTAACTAGTTATCTTCTTTTTCGTTAACGGTTCAAAATTGGTTCTCTT
CCTAATTTACTCTTCTTTCCATAAAGGTATCTGAGCATTCAAGTCTTGTGATAGAAATGA
TCGATGTACAAATGACCAGTTTTGAGCA----AATG---AGTATTCAACTTTTTT-----
-------GAATGATTCACAAT------ACATATTATTTA-----TTGTACTAAAA-CTTA
CA-----TACAAAGTCTTCT----------------AGATCCAAGAAATTCTGAGGCCTA
GATAACACTTTGTAATATCCTTTCGCCTTT------TATTTAATTGACATAGAAACCTGT
TATCTAGTAACATGAGTAGATACCGCGGCGCGAAAGGC
>PLU630 L fruticans
TATAGAAAAGAGAAAAGATAGATCATAGATCTTTCTAATCAATAATTTATCACTTGGGGA
AGGAACAATAGTATTTCATTGCTATAGGTA-----TGGATTATT------AAATTGAATA
AGCCATGTATTTGGATATTGTATTTTTCCTTCAACTCAACTCAATTTAAT---------T
TA----GTTGTTTAAC------ATAAC-----TAGTTGAAAGGAATTCTCTGAAACGACA
AATGGATTATGGGAGTGTGTGACTTGAACTATTGATTAGACCGTGTAGATATATATCCTT
TTCTGCCACATTGCAATTCACAAACCAATGTGTCTTTGTTCCAACCACCTTATATATAAA
AGTCCTATACAGAGGATAGGCTGGTTCGCTTGAATAGAATTCTTTCTATGATCAGCTCCG
AATCATGTTATGCATGA-AAAGGCTCCGTAAGATCCAGTCGAATTAGTGATTTGTTAGAA
TCCAGATTCCATTTCTTTT------ATGTAAATTAATTGCTTTTAT-------TTAAATT
AATG---------TTTTCATAGTATGGAAATGCACTCATTTCCTCTGCATT----GACCC
GATC-----TATGATACTATCGGAGTGAAACAAGGGATCTAAAGAAAAATATAGGTTAGA
TAATTTTAGTAACAAGGAAACGCTTTGCTTCGTATGTA----AAAAGTCTCACACGAGAT
AAACAACAAGC-GCAAGGTCTGAGACAACCCAGAAAGCATTTGATCATGATCAACTTTGT
----AAGCCTACTTGGGGTTTGAGCATTTATCTGTAAGAACGGAATTCCTTGGAATGAGT
AGTTACAACTCTGGAAAAGGGAGTCTAGTTTCAATACAGAGAACCAT----ATGTGTAGA
TAGACAACA-----TAT-TATA-GG-ATAAGATAGAAATTCTAGATCTAGTTAGTTCCCT
-ACT-AA-GTGAGAACTTTC-AAAATCAGAGAAACCCTGG-AATT-AAGAAAAATGGGCA
ATCCTGAGCCAACTCCCGC--TTTCAAAAACAAAGGATAGGTGCAGAGACTCAATGGAAG
CTATTCTAACAAAT-----------------------------TAAGAATTCATCCTAAG
GATGAAGAAGAAACGTATATACATATGTATACGTACTGAACTACTATA-------TTGTA
TCGAATTAATGATGACCCGAATACCTGGAAGAATTGTTGTGAAAGAATTGTTGTGAATTG
ATTCCAAGTTGAAGAAAGAATCGAATATGAATTT---CAGAAATTCAA-----AAA-ATT
AACCTTGT-GTTTGATAGATCTTTTGACGAATTGATCAATTGGATGAGAATGAAGATAGA
GTCCCATTCTACATGTCAATACTGACAAGAATGAAATTTATAGTAAGAGGAAAATCCGTC
GACTTTATAAATCGTGAGGGTTCAAGTCCCTCTATCCCCAAAAAAGTGCATTTGATTCT-
------------CTAACTCGTTATCCTCTTTTTCGTTAACGGTTCAAAATGGATTCTCTT
CCTCATTGACTCTTCTTTTCTTTCCGGTATCTGAGAACACAAGTCTTGTGATAGAAATGA
TAGATATACAAATGACCAATTTTGAGCA----AATG---AGTATTCAACTTATTT-----
-------GAATGGTTCACAAT------ACA-----TTTC-----TTGTACTAAAA-CTTA
CA-----TACAAAGTCTTCT-----------TTTGAAGATCCAAGAAATTCTGAGGCCTA
GATAAGACTTGGGAATACCCTTTCGCCTTT------TATTTAATTAACATAGACCCCTGT
TATCTAGTAACATGAGTAGATACTGCGGCGCGAAAGGC
>PLU634 L haitiense
TATAGAAAAG-------ATAGATCATAGATCTATCTAATCAATCATTTATCACTTGGGGA
AGGAACAATAGTATTTCATTGCTATAGGTA-----TGGATTATT------AAATTGAATA
AACCATGTATTTGGATATTTTATTTTTCCTTCAACTCCACTAAATTGTAG---------T
TA----GTTGTTTAAC------ATAACACAAATAGTTGAAAGGAATTTTCCGAAACGGCA
AATGGATTATGGGAGTGTGTGACTTGAACTATTGATTAGGCCGTGTAGATATATGTCCTT
TTCTGCCACATTGCAATTCACAAATCAATGTGTCTTTGTTCCAACCATCTTATATATCTA
AGTCCTATACAGAGGATAGGCTGGTTCGCTTGAATAGAATTCTTTCTATGATCAGTTCCG
AATCATGTTATGCATGA-AAAGGCTCCGTAAGATCCAGTCGAATCAGTGATTCGTTAGAA
TCCAGATTTCGTTTCTTTT-------------------------AT-------TTAAATT
AATG-----TTTTATTTCATAGTATGGAAATGCACTCATTTCCTCTGCATT----GACCC
AATC-----TATGATACTATCGGAGTGAAACAAGGGATCTAAAGAAGAATATAGGCTAGA
GAATGTTAGTAACAAGGAAACGCTTTGCTTCGTATGTA----AAAAGTCTCACATGAGAT
AAACAACAAGT-GCAAGGTCTGAGACAACCCAAAAAGCATTTGATCATGATCAACTTTGT
----AAGCCTACTTGGGGTTTGAGCATTTATCTGTAAGAACGGAATTCCTTGGAATGGGT
AGTTGCAACTCTGGAAAAGGGAGTCTAGTTTCAATCCAGAGAACCCT----ATGTGGAGA
TAGGCAACA-----TAT-TATA-GGGTTAAGATATAAATTCGAGATCTAGTTAGTTCCCT
-ACT-AA-GTGAGAACTTTC-AAAATCAGAGAAACCCTGG-AATT-AAGAAAAAGGGGCA
ATCCTGAGCCAACTCCCGC--TTTCCAAAAAAAAGGATAGGTGCAGAGACTCAATGGAAG
CTATTCTAACAAATGTTGTTGACTTCGTTGCATTGTT-----ATAAGAATTAATCCTCCG
GATGAAGAAGAAACGTATATACATATGTATACGTACTGAAATACTATA-------CTGTA
TCGAATTAATGATGACCCGAATCAATGG--------------AATAATTGTTGTGAATTG
ATTGCAAGTTGAAGAAATAATCGAATATGAATTT---CAGAAATTCATATT-TCAA-ATT
GACCCCGT-GTCTGATAGATCTTTTGAAAAACCGATCAATTGGATGAGAATGAAGATAGA
GTCCCATTCTACATGTCAATACCGACAAGAATGAAATTTATAGTAAGAGGAAAATCCGTC
GACTTTATAAATCGTGAGGGTTCAAGTCCCTCTATCCCCAAAAA-GCTCATTTGATTCT-
------------CTAACTAGTTATCTTCTTTTTCGTTAACGGTTCAAAATTGGTTCTCTT
CCTAATTTACTCTTCTTTCCATAAAGGTATCTGAGCATTCAAGTCTTGTGATAGAAATGA
TCGATGTACAAATGACCAGTTTTGAGCA----AATG---AGTATTCAACTTTTTT-----
-------GAATGATTCACAAT------ACATATTATTTA-----TTGTACTAAAA-CTTA
CA-----TACAAAGTCTTCT----------------AGATCCAAGAAATTCTGAGGCCTA
GATAACACTTTGTAATATCCTTTCGCCTTT------TATTTAATTGACATAGAAACCTGT
TATCTAGTAACATGAGTAGATACCGCGGCGCGAAAGGC
>PLU635 L fleuosum
TATAGAAAAG-------ATAGATAATAGATCTATCTAATCAATTATTTCTCACTTGGGGA
AGGAACAATAGTATTTCATTGCTATAGGTA-----TGGATTATT------AAATTGAATA
AACCATGTATTTGGATATTTTAGTTTTCCTTCAACTCCACTAAATTGTAT---------T
TA----GTTGTTTAAC------ATAACACAAATAGTTGAAAGGAATTCTCCGAAACGACA
AATGGATTATGGGAGTGTGTGACTTGAACTATTGATTAGGCCGTGTAGATATATGTCCTT
TTCTGCCACATTGCAATTCACAAACCAATGTGTCTTTGTTCCAACCATCTTATATATCTA
AGTCCTATACAGAGGATAGGCTGGTTCGCTTGAATAGAATTCTTTCTATGATCAGTTCCG
AATCATGTTATGCATGA-AAAGGCTCCGTAAGATCCAGTCGAATCAGTGATTTGTTAGAA
TCCAGATTCCGTTTCTTTT-------------------------AT-------TTAAATT
AATGTTTTATTTTATTTCATAGTATGGAAATGCACTCATTTCCTCTGCATT----GACCC
AATC-----TACGATACTATCGGAGTGAAACAAGGGATCTAAAGAAGAATATAGGCTAGA
GAATGTTAGTAACAAGGAAACGCCTTGCTTCGTA--------AAAAGTCTCACATGAGAT
AAACAACAAGC-ACAAGGTCTGAGACAACCCAAAAAGCATTTGATCACGATCAATTTTGT
----AAGCCTACTTGGGGTTTGAGCATTTATCTGTAAGAACGGAATTCCTTGGAATGGGT
AGTTGCAACTCTGGAAAAGGGAGTCTAGTTTCAATACAGAGAACCCT----AGGTGGAGA
TAGACAACA-----TAT-TATA-GGGTTAAGATATAAATTCTAGATCTAGTTAGTTCCCT
-ACT-AAAGTGAGAACTTTC-AAAATCAGAGAAACCCTGG-AATT-AAGAAAAATGGGCA
ATCCTGAGCCAACTCCCGC--TTTCCAAAAAAAAGGATAGGTGCAGAGACTCAATGGAAG
CTATTCTAACAAATGGCGTTGACTTCGTTGCATTGTT-----ATAAGGATTACTCCTCCG
GATGAAGAAGAAACGTATATACATATGTATACGTACTGAAATACTATA-------CTGTA
TCGAATTAATGATGACCCGAATACATGG--------------AATAATTGTTGTGAATTG
ATTCCAAGTTGAAGAAAGAATCGAATATGAATTT---CATAAATTCATATT-TAAA-ATT
TACCCCGT-GTCTGATAGATCTTTTGAAGAACCAATCAATTGGATGAGAATGAAGATAGA
GTCCCATTCTACATGTCAATACCGACAAGAATGAAATTTATAGTAAGAGGAAAATCCGTC
GACTTTATAAATCGTGAGGGTTCAAGTCCCTCTATCCCCAAAAAAGCTCATTTGATTCT-
------------CTAACTAGTTATCCTCTTTTTCGTTAACGGTTCAAAATTGGTTCTCCT
CCTAATTTACTCTTCTTTCCATAAAGGTATCTGAGCATAAAAGTCTTGTGATAGAAATGA
TAGATGTACAAATGACCAGCTTTGAGCA----AATGATGAGTATTCCACTTTTTT-----
-------GAATGATTCACAAT------ATATATTCTTTA-----TTGTACTAAAA-CTGA
CA-----TACAAAGTCTTCT----------------AGATCCAAGAACTTCTGAGGCCTA
GATAACACTTTGTAATATCCTTTCGCCTTT------TATTTAATTGACATAGAAACCTGT
TATCTAATAACATGAGTAGATACTGCGGCGCGAAAGGC
>PLU638 L connivens
TATAGAAAAG-------CTAGATCATAGATCTATCTAATCAATCATTTATCACTTGGGGA
AGGAACAATAGTATTTCATTGCTATAGGTA-----TGGATTATT------AAATTGAATA
AACCATGTATTTGGATATTTTATTTTTCCTTCAACTCCACTAAATTGTAT---------T
TA----GTTGTTTAAC------ATAACACAAATAGTTGAAAGGAATTCTCCGAAACGACA
AATGGATTATGGGAGTGTGTGACTTGAACTATTGATTAGGCCGTGTAGATATATGTCCTT
TTCTGCCACATTGCAATTCACAAACCAATGTGTCTTTGTTCCAACCACCTTATATATCTA
AGTCCTATACAGAGGATAGGCTGGTTCGCTTGAATAGAATTCTTTCTATGATCAGTTCCG
AATCATGTTATGCATGA-AAAGGCTCCGTAAGATCCAGTCGAATCAGTGATTTGTTAGAA
TCCAGATTCCGTTTCTTTT-------------------------AT-------TTAAATT
AATG-----TTTTATTTCATAGTATGGAAATGCACTCATTTCCTCTGCATT----GACCC
AATC-----TATGATACTATCGGAGTGAAACAAGGGATCTAAAGAAGAATATAGGCTAGA
GAATGTTAGTAACAAGGAAACGCTTTGCTTCGTATGTC----AAAAGTCTCACATGAGAT
AAACAACAAGC-GCAAGGTCTGAGACAACCCAAAAAGCATTTGATCATGATCAACTTTGT
----AAGCCTACTTGGGGCTTGAGCATTTATCTGTAAGAACGGAATTCCTTGGAATGGGT
AGTTGCAACTCTGGAAAAGGGAGTCTAGTTTCAATACAGAGAACCTT----ATGTGGAGA
TAGACAACA-----TAT-TATA-GGGTTAAGATATAAATTCTAGATCTAGTTAGTTCCCT
-ACT-AAAGTGAGAACTTTCAAAAATCAGAGAAACCCTGG-AATT-AAGAAAAATGGGCA
ATCCTGAGCCAACTCCCGC--TTTCCAAAAAAAAGGATAGGTGCAGAGACTCGATGGAAG
CTATTCTAACAAATGTCGTTGACTTCGTTGCATTGTTATAAGATAAGAATTAATCCTCCG
GATGAAGAAGAAGCGTATATACATATGTATACGTACTGAAATACTATA-------CTGTA
TCGAATTCATGATGACCCGAATACATGG--------------AATAATTGTTGTGAATTG
ATTCCAAGTTGAAGAAAGAATCGAATATGAATTT---CATAAATTCAAATT-TAAA-ATT
GACCCTGT-TTCTGATAGATCTTTTGAAGAGCCAATCAATTGGATGAGAATGAAGATAGA
GTCCCATTCTACATGTCAATACCGACAAGAATGAAATTTATAGTAAGAGGAAAATCCGTC
GACTTTATAAATCGTGAGGGTTCAAGTCCCTCTATCCCCAAAAAAGCTCATTTGATTCT-
------------GTAACTAGTTATCCTCTTTTTCGTTAACGGTTCAAAATTGGTTCTCTT
CCTAATTTACTCTTCTTTCCATAAAGGTATCTGAGCATACAAGTCTTGTGATAGAAATGA
TAGATGTACAAATGACCAGCTTTGAGCA----AATG---AGTATTCAACTTTTTT-----
-------GAATGATTCACAAT------ACATATTATTTA-----TTGTACTAAAA-CTTA
CA-----TACAAAGTCTTCT----------------AGATCCAAGAAATTCTGAGGCCTA
GATAACACTTTGTAATATCCTTTCGCCTTT------TATTTAATTGACATAGAAACCTGT
TATCTAGTAACATGAGTAGATACTGCGGGGCGAAAGGC
>PLU639 L sp TB
TATAGAAAAG-------CTAGATCATAGATCTATCTAATCAATCATTTATCACTTGGGGA
AGGAACAATAGTATTTCATTGCTATAGGTA-----TGGATTATT------AAATTGAATA
AACCATGTATTTGGATATTTTATTTTTCCTTCAACTCCACTAAATTGTAT---------T
TA----GTTGTTTAAC------ATAACACAAATAGTTGAAAGGAATTCTCCGAAACGACA
AATGGATTATGGGAGTGTGTGACTTGAACTATTGATTAGGCCGTGTAGATATATGTCCTT
TTCTGCCACATTGCAATTCACAAACCAATGTGTCTTTGTTCCAACCACCTTATATATCTA
AGTCCTATACAGAGGATAGGCTGGTTCGCTTGAATAGAATTCTTTCTATGATCAGTTCCG
AATCATGTTATGCATGA-AAAGGCTCCGTAAGATCCAGTCGAATCAGTGATTTGTTAGAA
TCCAGATTCCGTTTCTTTT-------------------------AT-------TTAAATT
AATG-----TTTTATTTCATAGTATGGAAATGCACTCATTTCCTCTGCATT----GACCC
AATC-----TATGATACTATCGGAGTGAAACAAGGGATCTAAAGAAGAATATAGGCTAGA
GAATGTTAGTAACAAGGAAACGCTTTGCTTCGTATGTC----AAAAGTCTCACATGAGAT
AAACAACAAGC-GCAAGGTCTGAGACAACCCAAAAAGCATTTGATCATGATCAACTTTGT
----AAGCCTACTTGGGGCTTGAGCATTTATCTGTAAGAACGGAATTCCTTGGAATGGGT
AGTTGCAACTCTGGAAAAGGGAGTCTAGTTTCAATACAGAGAACCTT----ATGTGGAGA
TAGACAACA-----TAT-TATA-GGGTTAAGATATAAATTCTAGATCTAGTTAGTTCCCT
-ACT-AA-GTGAGAACTTTC-AAAATCAGAGAAACCCTGG-AATT-AAGAAAAATGGGCA
ATCCTGAGCCAACTCCCGC--TTTCCAAAAAAAAGGATAGGTGCAGAGACTCGATGGAAG
CTATTCTAACAAATGTCGTTGACTTCGTTGCATTGTT-----ATAAGAATTAATCCTCCA
AATGAAGAAGAAGCGTATATACATATGTATACGTACTGAAATACTATA-------CTGTA
TCGAATTCATGATGACCCGAATACATGG--------------AATAATTGTTGTGAATTG
ATTCCAAGTTGAAGAAAGAATCGAATATGAATTT---CATAAATTCAAATT-TAAA-ATT
GACCCTGT-TTCTGATAGATCTTTTGAAGAGCCAATCAATTGGATGAGAATGAAGATAGA
GTCCCATTCTACATGTCAATACCGACAAGAATGAAATTTATAGTAAGAGGAAAATCCGTC
GACTTTATAAATCGTGAGGGTTCAAGTCCCTCTATCCCCAAAAAAGCTCATTTGATTCT-
------------GTAACTAGTTATCCTCTTTTTCGTTAACGGTTCAAAATTGGTTCTCTT
CCTAATTTACTCTTCTTTCCATAAAGGTATCTGAGCATAAAAATCTTGTGATAGAAATGA
TAGATGTACAAATGACCAGCTTTGAGCA----AATG---AGTATTCAACTTTTTT-----
-------GAATGATTCACAAT------ACATATTATTTA-----TTGTACTAAAA-CTTA
CA-----TACAAAGTCTTCT----------------AGATCCAAGAAATTCTGAGGCCTA
GATAACACTTTGTAATATCCTTTCGCCTTT------TATTTAATTGACATAGAAACCTGT
TATCTAGTAACATGAGTAGATACTGCGGGGCGAAAGGC
>PLU644 L failachicum
TATAGAAAAG-------ATAGATCATAGATCTATCTAATCAATCATTTATCACTTGGGGA
AGGAACAATAGTATTTCATTGCTATAGGTA-----TGGATTATT------AAATTGAATA
AACCATGTATTTGGATATTTTATTTTTCCTTCAACTCCACTAAATTGTAT---------T
TA----GTTGTTTAAC------ATAACACAAATAGTTGAAAGGAATTCTCCGAAACGACA
AATGGATTATGGGAGTGTGTGACTTGAACTATTGATTAGGCCGTGTAGATATATGTCCTT
TTCTGCCACATTGCAATTCACAAACCAATGTGTCTTTGTTCCAACCATCTTATATATCTA
ATTCCTATACAGAGGATAGGCTGGTTCGCTTGAATAGAATTCTTTCTATGATCAGTTCCG
AATCATGTTATGCATGA-AAAGGCTCCGTAAGATCCAGTCGAATCAGTGATTTGTTAGAA
TCCAGATTCCGTTTCTTGT-------------------------AT-------TTAAATT
AATGTTTTATGTTATTTCATAGTATGGAAATGCACTCATTTCCTCTGCATT----GACCC
AATC-----TATGATACTATCGGAGTGAAACAAGGGATCTAAAGAAGAATATAGGCTAGA
GAATGTTAGTAACAAGGAAACGCTTTGCTTTGTATGTC----AAAAGTCTCACATGAGAT
AAACAACAAAC-GCAAGGTCTGAGACAACCCAAAAAGCATTTGATCATGATCAACTTTGT
----AAGCCTACTTGGGGTTTGAGCATTTATCTGTAAGAACGGAATTCCTTGGAATGGGT
AGTTGCAACTCTGGAAAAGGGAGTCTAGTTTCAATACAGAGAACCCT----ATGTGGAGA
TAGACAAC----------TATA-GGGTTAAGATATAAATTCAAGATCTAGTTAGTTCCCT
-ACT-AA-GTGAGAACTTTC-AAAATCAGAGAAACCCTGG-AATT-AAGAAAAAAGGGCA
ATCCTGAGCCAACTCCCGC--TTTCCAAAAAAAAGGATAGGTGCAGAGACTCAATGGAAG
CTATTCTAACAAATGTCGTTGACTTCGTTGTATTGTT-----ATAAGAATTAATCCTCCG
GATGAAGAA-------------ATATGTATACGTACTGAAATACTATA-------CTGTA
TCGAATTAATGATGACCCGAATACATGG--------------AATAATTGTTGTGAATTG
ATTCCAAGTTGAAGAAAGAATCGAATATGAATTT---CATAAATTCATATT-TTAA-ATT
GACCCCGT-GTCTGATCGATCTTTTGAAGAACCGATCAATTGGATGAGAATGAAGATAGA
GTCCCATTCTACATGTCAATACCGACAAGAATGAAATTTATAGTAAGAGGAAAATCCGTC
GACTTTATAAATCGTGAGGGTTCAAGTCCCTCTATCCCCAAAAAAGATCATTTGATTCT-
------------CTAACTAGTTATCCTCTTTTTCGTTAACGGTTCAAAATTGGTTCTCTT
CCTAATTTACTCTTCTTTCCATAAAGGTATCTGAGCATGCAAGTCTTGTGATAGAAATGA
TAGATGTACAAATGACCAGCTTTGAGCA----AATG---AGTATTCAACTTTTTT-----
-------AAATGATTCACAAT------ACATATTATTTA-----TTGTACTAAAA-CTTG
CA-----TACAAAGTCTTCT----------------AGATCCAAGAAATTCTGAGGCCTA
GATACCACTTTGTAATATCCTTTCGCCTTT------TATTTAATTGACATAGAAACCTGT
TATCTAGTAACATGAGTAGATACTGCGACGCGAAAGGC
>QLA1 L aillare
TATAGAAAAG-------ATAGATCATAGATCTATCTAATCAATCATTTATCACTTGGGGA
AGGAACAATAGTATTTCATTGCTATAGGTA-----TGGATTATT------AAATTGAATA
AACCATGTATTTGGATATTTTATTTTTCCTTCAACTCCACTAAATTTTAT---------T
TA----GTTGTTTAAC------ATAACACAAATAGTTGAAAGGAATTCTCCGAAACGACA
AATGGATTATGGGAGTGTGTGACTTGAACTATTGATTAGGCCGTGTAGATATATGTCCTT
TTCTGCCACATTGCAATTCACAAACCAATGTGTCTTTGTTCCAACCATCTTATATATCTA
AGTCCTATACAGAGGATAGGCTGGTTCGCTTGAATAGAATTCTTTCTATGATCAGTTCCG
AATCATGTTATGCATGA-AAAGGCTCCGTAAGATCCAGTCGAATCAGTGATTTGTTAGAA
TCCAGATTCCGTTTCTTTG-------------------------AT-------TTAAATT
AATGTTTTATTTTATTTCATAGTATGGAAATGCGCTCATTTCCTTTGCATT----GACCC
AATC-----TATGATACTATCGGAGTGAAACAAGGGATCTAAAGAAGAATATAGGCTAGA
GAATGTTAGTAACAAGGAAACGCTTTGCTTCGTATGTC----AAAAGTCTCACATGAGAT
AAACAACAAGC-GCAAGGTCTGAGACAACCCAAAAAGCATTTGATCATGATCAACTTTGT
----AAGCCTACTTGGGGTTTGAGCATTTATCTGTAAGAACGGAATTCCTTGGAATGGGT
AGTTGCAACTCTGGAAAAGGGAGTCTAGTTTCAATATAGAGAACCCT----ATGTGGAGA
TAGACAACA-----TAT-TATA-GGGTTAAGATATAAATTCTAGATCTAGTTAGTTCCCT
-ACT-AA-GTGAGAACTTTC-AAAATCAGAGAAACCCTGG-AATT-AAGAAAAATGGGCA
ATCCTGAGCCAACTCCCGC--TTTCCAAAAAAAAGGATAGGTGCAGAGACTCAATGGAAG
CTATTCTAACAAATGTCGTTGACTTCGTTGCATTGTT-----ATAAGAATTAATCTTCCG
AATGAAGAAGAAACGTATATACATATGTATACGTACTGAAATACTATA-------CTGTA
TCGAATTAATGATGACCCGAATACA-----------------AATAATTGTTGTGAATTG
ATTCCAAGTTGAAGAAAGAATCGAATATGAATTT---CATAAATTGAAATT-TCAA-ATT
TACCCCGT-GTCTGATAGATCTTTTGAAGAACCGATCAATTGGATGAGAATGAAGATAGA
GTCCCATTCTACATGTCAATACCGACAAGAATGAAATTTATAGTAAGAGGAAAATCCGTC
GACTTTATAAATCGTGAGGGTTCAAGTCCCTCTATCCCCAAAAAAGCTCATTTGATTCT-
------------CTAACTAGTTATCCTTTTTTTCGTTAACGGTTCAAAATTGGTTCTCGT
CCTAATTTACTCTTCTTTCCATAAAGGTATCTGAGCATACAAGTCTTGTGATAAAAATGA
TAGATGTACAAATGACCAGCTTTGAGCA----AATG---AGTATTCAACTTTTTT-----
-------GAATGATTCACAAT------ACATATTATTTA-----TTGTACTAAAA-CTTA
CA-----TACAAAGTCTTCT----------------AGATCCAAGAAATTCTGAGGCCTA
GATAACACTTTGTAATATCCTTTCGCCTTT------TATTTAATTGACATAGAAACCTGT
TATCTAGTAACATGAGTAGATACTGCGGCGCGAAAGGC
>QLC2 L iranicumum
TATAGAAAAG-------ATAGATCATAGATCTATCTAATCAATCATTTATCACTTGGGGA
AGGAACAATAGTATTTCATTGCTATAGGTA-----TGGATTATT------AAATTGAATA
AACCATGTATTTGGATATTTTATTTTTCCTTCAACTCCACTAAATTGTAT---------T
TA----GTTGTTTAAC------ATAACACAAATAGTTGAAAGGAATTCTCCGAAACGACA
AATGGATTATGGGAGTGTGTGACTTGAACTATTGATTAGGCCGTGTAGATATATGTCCTT
TTCTGCCACATTGCAATTCACAAACCAATGTGTCTTTGTTCCAACCATCTTATATATCTA
ATTCCTATACAGAGGATAGGCTGGTTCGCTTGAATAGAATTCTTTCTATGATCAGTTCCG
AATCATGTTATGCATGA-AAAGGCTCCGTAAGATCCAGTCGAATCAGTGATTTGTTAGAA
TCCAGATTCCGTTTCTTGT-------------------------AT-------TTAAATT
AATGTTTTATGTTATTTCATAGTATGGAAATGCACTCATTTCCTCTGCATT----GACCC
AATC-----TATGATACTATCGGAGTGAAACAAGGGATCTAAAGAAGAATATAGGCTAGA
GAATGTTAGTAACAAGGAAACGCTTTGCTTTGTATGTC----AAAAGTCTCACATGAGAT
AAACAACAAAC-GCAAGGTCTGAGACAACCCAAAAAGCATTTGATCATGATCAACTTTGT
----AAGCCTACTTGGGGTTTGAGCATTTATCTGTAAGAACGGAATTCCTTGGAATGGGT
AGTTGCAACTCTGGAAAAGGGAGTCTAGTTTCAATACAGAGAACCCT----ATGTGGAGA
TAGACAAC----------TATA-GGGTTAAGATATAAATTCAAGATCTAGTTAGTTCCCT
-ACT-AA-GTGAGAACTTTC-AAAATCAGAGAAACCCTGG-AATT-AAGAAAAATGGGCA
ATCCTGAGCCAACTCCCGC--TTTCCAAAAAAAAGGATAGGTGCAGAGACTCAATGGAAG
CTATTCTAACAAATGTCGTTGACTTCGTTGTATTGTT-----ATAAGAATTAATCCTCCG
GATGAAGAA-------------ATATGTATACGTACTGAAATACTATA-------CTGTA
TCGAATTAATGATGACCCGAATACATGG--------------AATAATTGTTGTGAATTG
ATTCCAAGTTGAAGAAAGAATCGAATATGAATTT---CATAAATTCATATT-TTAA-ATT
GACCCCGT-GTCTGATCGATCTTTTGAAGAACCGATCAATTGGATGAGAATGAAGATAGA
GTCCCATTCTACATGTCAATACCGACAAGAATGAAATTTATAGTAAGAGGAAAATCCGTC
GACTTTATAAATCGTGAGGGTTCAAGTCCCTCTATCCCCAAAAAAGATCATTTGATTCT-
------------CTAACTAGTTATCCTCTTTTTCGTTAACGGTTCAAAATTGGTTCTCTT
CCTAATTTACTCTTCTTTCCATAAAGGTATCTGAGCATGCAAGTCTTGTGATAGAAATGA
TAGATGTACAAATGACCAGCTTTGAGCA----AATG---AGTATTCAACTTTTTA-----
-------AAATGATTCACAAT------ACATATTATTTA-----TTGTACTAAAA-CTTG
CA-----TACAAAGTCTTCT----------------AGATCCAAGAAGTTCTGAGGCCTA
GATACCACTTTGTAATATCCTTTCGCCTTT------TATTTAATTGACATAGAAACCTGT
TATCTAGTAACATGAGTAGATACTGCGACGCGAAAGGC
>QLC5 L carnosum
TATAGAAAAG-------ATAGATCATAGATCTATCTAATCAATCATTTATCACTTGGGGA
AGGAACAATAGTATTTCATTGCTATAGGTA-----TGGATTATT------AAATTGAATA
AACCATGTATTTGGATATTTTTTTTTTCCTTCAACTCCACTAAATTGTAT---------T
TA----GTTGTTTAAC------ATAACACAAATAGTTGAAAGGAATTCTCCGAAACGACA
AATGGATTATGGGAGTGTGTGACTTGAACTATTGATTAGGCCGTGTAGATATATGTCCTT
TTCTGCCACATTGCAATTCACAAACCAATGTGTCTTTGTTCCAACCATCTTATATATCTA
ATTCCTATACAGAGGATAGGCTGGTTCGTTTGAATAGAATTCTTTCTATGATCAGTTCCG
AATCATGTTATGCATGA-AAAGGCTCCGTAAGATCCAGTCGAATCAGTGATTTGTTAGAA
TCCAGATTCCGTTTCTTGT-------------------------AT-------TTAAATT
CATGTTTTATGTTATTTCATAGTATGGAAATGCACTCATTTCCTCTGCATT----GACCC
AATC-----TATGATACTATCGGAGTGAAACAAGGGATCTAAAGAAGAATATAGGCTAGA
GAATGTTAGTAACAAGGAAACGCTTTGCTTTGTATGTC----AAAAGTCTCACATGAGAT
AAACAACAAAC-GCAAGGTCTGAGACAACCCAAAAAGCATTTGATCATGATCAACTTTGT
----AAGCCTACTTGGGGTTTGAGCATTTATCTGTAAGAACGGAATTCCTTGGAATGGGT
AGTTGCAACTCTGGAAAAGGGAGTCTAGTTTCAATACAGAGAACCCT----ATGTGGAGA
TAGACAAC----------TATA-GGGTTAAGATATAAATTCAAGATCTAGTTAGTTCCCT
-ACT-AA-GTGAGAACTTTC-AAAATCAGAGAAACCCTGG-AATT-AAGAAAAATGGGCA
ATCCTGAGCCAACTCCCGC--TTTCCAAAAAAAAGGATAGGTGCAGAGACTCAATGGAAG
CTATTCTAACAAATGTCGTTGACTTCGTTGTATTGTT-----ATAAGAATTAATCCTCCG
GATGAAGAA-------------ATATGTATACGTACTGAAATACTATA-------CTGTA
TCGAATTAATGATGACCCGAATACATGG--------------AATAATTGTTGTGAATTG
ATTCCAAGTTGAAGAAAGAATCGAATATGAATTT---CATAAATTCATATTTTTAA-ATT
GACCCCGT-GTCTGATCGATCTTTTGAAGAACCGATCAATTGGATGAGAATGAAGATAGA
GTCCCATTCTACATGTCAATACCGACAAGAATGAAATTTATAGTAAGAGGAAAATCCGTC
GACTTTATAAATCGTGAGGGTTCAAGTCCCTCTATCCCCAAAAAAGATCATTTGATTCT-
------------CTAACTAGTTATCCTCTTTTTCGTTAACGGTTCAAAATTGGTTCTCTT
CCTAATTTACTCTTCTTTCCATAAAGGTATCTGAGCATGCAAGTCTTGTGATAGAAATGA
TAGATGTACAAATGACCAGCTTTGAGCA----AATG---AGTATTCAACTTTTTT-----
-------GAATGATTCACAAT------ACATATTATTTA-----TTGTACTAAAA-CTTA
CA-----TACAAAGTCTTCT----------------AGATCCAAGAAATTCTGAGGCCTA
GATACCACTTTGTAATATCCTTTCGCCTTT------TATTTAATTGACATAGAAACCTGT
TATCTAGTAACATGAGTAGATACTGCGACGCGAAAGGC
>QLG1 L meyeri
TATAGAAAAG-------ATAGATCATAGATCTATCTAATCAATCATTTATCACTTGGGGA
AGGAACAATAGTATTTCATTGCTATAGGTA-----TGGATTATT------AAATTGAATA
AACCATGTGTTTGGATATTTTATTTTTCCTTCAACTCCACTAAATTGTAT---------T
TA----GTTGTTTAAC------ATAACACAAATAGTTGAAAGGAATTCTCCGAAACGACA
AATGGATTATGGGAGTGTGTGACTTGAACTATTGATTAGGCCGTGTAGATATATGTCCTT
TTCTGCCACATTGCAATTCACAAACCAATGTGTCTTTGTTCCAACCATCTTATATATCTA
ATTCCTATACAGAGGATAGGCTGGTTCGCTTGAATAGAATTCTTTCTATGATCAGTTCCG
AATCATGTTATGCATGA-AAAGGCTCCGTAAGATCCAGTCGAATCAGTGATTTGTTAGAA
TCCAGATTCCGTTTCTTGT-------------------------AT-------TTAAATT
AATG-----TTTTATTTCATAGTATGGAAATGCACTCATTTCCTCTGCATT----GACCC
AATC-----TATGATACTATCGGAGTGAAACAAGGGATCTAAAGAAGAATATAGGCTAGA
GAATGTTAGTAACAAGTAAACGCTTTGCTTTGTATGTC----AAAAGTCTCACATGAGAT
AAACAACAAAC-GCAAGGTCTGAGACAACCCAAAAAGCATTTGATCATGATCAACTTTGT
----AAGCCTACTTGGGGTTTGAGCATTTATCTGTAAGAACGGAATTCCTTGGAATGGGT
AGTTGCAACTCTGGAAAAGGGAGTCTAGTTTCAATACAGAGAACCCT----ATGTGGAGA
TAGACAACA-----TAT-TATA-GGGTTAAGATATAAATTCTAGATCTAGTTAGTTCCCT
-ACT-AA-GTGAGAACTTTC-AAAATCAGAGAAACCCTGG-AATT-AAGAAAAATGGGCA
ATCCTGAGCCAACTCCCGC--TTTCCAAAAAAAAGGATAGGTGCAGAGACTCAATGGAAG
CTATTCTAACAAATGTCGTTGACTTCGCTGCATTGTT-----ATAAGAATTAATCCTCCG
GATGAAGAA-------------ATATGTATACGTACTGAAATACTATA-------CTGTA
TCGAATTAATGATGACCCGAATACATGG--------------AATAATTGTTGTGAATTG
ATTCCAAGTTGAAGAAAGAATCGAATATGAATTTATG---AAATTCATATT-TAAA-ATT
TACCCCGT-GTCTGATAGATCTTTTGAAGAACCGATCAATTGGATGAGAATGAAGATAGA
GTCCCATTCTACATGTCAATACCGACAAGAATGAAATTTATAGTAAGAGGAAAATCCGTC
GACTTTATAAATCGTGAGGGTTCAAGTCCCTCTATCCCCAAAAAATATCATTTGATTCT-
------------CTAACTAGTTATCCTCTTTTTCGTTAACGGTTCAAAATTGGTTCTCTT
CCTAATTTACTCTTCTTTCCATAAAGGTATCTGAGCATTAAAATCTTGTGATAGAAATGA
TAGATGTACAAATGACCAGCTTTGAGCA----AATG---AGTATTCAACTTTTTT-----
-------GAATGATTCACAAT------ACATATTATTTA-----TTGTACTAAAA-CTTA
CA-----TACAAAGTCTTCT----------------AGATCCAAGAAATTCTGAGGCCTA
GATAACACTTTGTAATATCCTTTCGCCTTT------TATTTAATTGACATAGAAACCTGT
TATCTAGTAACATGAGTAGATACTGAGACGCGAAAGGC
>QLI12 L iranicum
TATAGAAAAG-------ATAGATCATAGATCTATCTAATCAATCATTTATCACTTGGGGA
AGGAACAATAGTATTTCATTGCTATAGGTA-----TGGATTATT------AAATTGAATA
AACCATGTATTTGGATATTTT-----TCCTTCAACTCCACTAAATTGTAT---------T
TA----GTTGTTTAAC------ATAACACAAATAGTTGAAAGGAATTCTCCGAAACGACA
AATGGATTATGGGAGTGTGTGACTTGAACTATTGATTAGGCCGTGTAGATATATGTCCTT
TTCTGCCACATTGCAATTCACAAACCAATGTGTCTTTGTTCCAACCATCTTATATATCTA
ATTCCTATACAGAGGATAGGCTGGTTCGCTTGAATAGAATTCTTTCTATGATCAGTTCCG
AATCATGTTATGCATGA-AAAGGCTCCGTAAGATCCAGTCGAATCAGTGATTTGTTAGAA
TCCAGATTCCGTTTCTTGT-------------------------AT-------TTAAATT
AATGTTTTATGTTATTTCATAGTATGGAAATGCACTCATTTCCTCTGCATT----GACCC
AATC-----TATGATACTATCGGAGTGAAACAAGGGATCTAAAGAAGAATATAGGCTAGA
GAATGTTAGTAACAAGGAAACGCTTTGCTTTGTATGTC----AAAAGTCTCACATGAGAT
AAACAACAAAC-GCAAGGTCTGAGACAACCCAAAAAGCATTTGATCATGATCAACTTTGT
----AAGCCTACTTGGGGTTTGAGCATTTATCTGTAAGAACGGAATTCCTTGGAATGGGT
AGTTGCAACTCTGGAAAAGGGAGTCTAGTTTCAATACAGAGAACCCT----ATGTGGAGA
TAGACAAC----------TATA-GGGTTAAGATATAAATTCAAGATCTAGTTAGTTCCCT
-ACT-AA-GTGAGAACTTTC-AAAATCAGAGAAACCCTGG-AATT-AAGAAAAATGGGCA
ATCCTGAGCCAACTCCCGC--TTTCCAAAAAAAAGGATAGGTGCAGAGACTCAATGGAAG
CTATTCTAACAAATGTCGTTGACTTCGTTGTATTGTT-----ATAAGAATTAATCCTCCG
GATGAAGAA-------------ATATGTATACGTACTGAAATACTATA-------CTGTA
TCGAATTAATGATGACCCGAATACATGG--------------AATAATTGTTGTGAATTG
ATTCCAAGTTGAAGAAAGAATCGAATATGAATTT---CATAAATTCATATTTTTAA-ATT
GACCCCGT-GTCTGATCGATCTTTTGAAGAACCGATCAATTGGATGAGAATGAAGATAGA
GTCCCATTCTACATGTCAATACCGACAAGAATGAAATTTATAGTAAGAGGAAAATCCGTC
GACTTTCTAAATCGTGAGGGTTCAAGTCCCTCTATCCCCAAAAAAGATCATTTGATTCT-
------------ATAACTAGTTATCCTCTTTTTCGTTAACGGTTCAAAATGGGTTCTCTT
CCTAATTTACTCTTCTTTCCATAAAGGTATCTGAGCATGCAAGTCTTGTGATAGAAATGA
TAGATGTACAAATGACCAGCTTTGAGCA----AATG---AGTATTCAACTTTTTT-----
-------GAATGATTCACAAT------ACATATTATTTA-----TTGTACTAAAA-CTTA
CA-----TACAAAGTCTTCT----------------AGATCCAAGAAATTCTGAGGCCTA
GATACCACTTTGTAATATCCTTTCGCCTTT------TATTTAATTGACATAGAAACCTGT
TATCTAGTAACATGAGTAGATACTGCGACGCGAAAGGC
>QLI8 L iranicum
TATAGAAAAG-------ATAGATCATAGATCTATCTAATCAATCATTTATCACTTGGGGA
AGGAACAATAGTATTTCATTGCTATAGGTA-----TGGATTATT------AAATTGAATA
AACCATGTATTTGGATATTTTATTTTTCCTTCAACTCCACTAAATTGTATAAATTGTATT
TA----GTTGTTTAAC------ATAACACAAATAGTTGAAAGGAATTCTCCGAAACGACA
AATGGATTATGGGAGTGTGTGACTTGAACTATTGATTAGGCCGTGTAGATATATGTCCTT
TTCTGCCACATTGCAATTCACAAACCAATGTGTCTTTGTTCCAACCATCTTATATATCTA
ATTCCTATACAGAGGATAGGCTGGTTCGCTTGAATAGAATTCTTTCTATGATCAGTTCCG
AATCATGTTATGCATGA-AAAGGCTCCGTAAGATCCAGTCGAATCAGTGATTTGTTAGAA
TCCAGATTCCGTTTCTTGT-------------------------AT-------TTAAATT
AATGTTTTATGTTATTTCATAGTATGGAAATGCACTCATTTCCTCTGCATT----GACCC
AATC-----TATGATACTATCGGAGTGAAACAAGGGATCTAAAGAAGAATATAGGCTAGA
GAATGTTAGTAACAAGGAAACGCTTTGCTTTGTATGTC----AAAAGTCTCACATGAGAT
AAACAACAAAC-GCAAGGTCTGAGACAACCCAAAAAGCATTTGATCATGATCAACTTTGT
----AAGCCTACTTGGGGTTTGAGCATTTATCTGTAAGAACGGAATTCCTTGGAATGGGT
AGTTGCAACTCTGGAAAAGGGAGTCTAGTTTCAATACAGAGAACCCT----ATGTGGAGA
TAGACAAC----------TATA-GGGTTAAGATATAAATTCAAGATCTAGTTAGTTCCCT
-ACT-AA-GTGAGAACTTTC-AAAATCAGAGAAACCCTGG-AATT-AAGAAAAATGGGCA
ATCCTGAGCCAACTCCCGC--TTTCCAAAAAAAAGGATAGGTGCAGAGACTCAATGGAAG
CTATTCTAACAAATGTCGTTGACTTCGTTGTATTGTT-----ATAAGAATTAATCCTCCG
GATGAAGAA-------------ATATGTATACGTACTGAAATACTATA-------CTGTA
TCGAATTAATGATGACCCGAATACATGG--------------AATAATTGTTGTGAATTG
ATTCCAAGTTGAAGAAAGAATCGAATATGAATTT---CATAAATTCATATT-TTAA----
----CCGT-GTCTGATCGATCTTTTGAAGAACCGATCAATTGGATGAGAATGAAGATAGA
GTCCCATTCTACATGTCAATACCGACAAGAATGAAATTTATAGTAAGAGGAAAATCCGTC
GACTTTATAAATCGTGAGGGTTCAAGTCCCTCTATCCCCAAAAAAGATCATTTGATTCT-
------------CTAACTAGTTATCCTCTTTTTCGTTAACGGTTCAAAATTGGTTCTCTT
CCTAATTTACTCTTCTTTCCATAAAGGTATCTGAGCATGCAAGTCTTGTGATAGAAATGA
TAGATGTACAAATGACCAGCTTTGAGCA----AATG---AGTATTCAACTTTTTA-----
-------AAATGATTCACAAT------ACATATTATTTA-----TTGTACTAAAA-CTTG
CA-----TACAAAGTCTTCT----------------AGATACAAGAAATTCTGAGGCCTA
GATACCACTTTGTAATATACTTTCGCCTTT------TATTTAATTGACATAGAAACCTGT
TATCTAGTAACATGAGTAGATACTGCGACGCGAAAGGC
>QLMG1 L gmelini
TATAGAAAAG-------ATAGATCATAGATCTATCTAATCAATCATTTATCACTTGGGGA
AGGAACAATAGTATTTCATTGCTATAGGTA-----TGGATTATT------AAATTGAATA
AACCATGTGTTTGGATATTTTATTTTTCCTTCAACTCCACTAAATTTTAT---------T
TA----GTTGTTTAAC------ATAACACAAATAGTTGAAAGGAATTCTCCGAAACGACA
AATGGATTATGGGAGTGTGTGACTTGAACTATTGATTAGGCCGTGTAGATATATGTCCTT
TTCTGCCACATTGCAATTCACAAACCAATGTGTCTTTGTTCCAACCATCTTATATATCTA
ATTCCTATACAGAGGATAGGCTGGTTCGCTTGAATAGAATTCTTTCTATGATCAGTTCCG
AATCATGTTCTGCATGA-AAAGGCTCCGTAAGATCCAGTCGAATCAGTGATTTGTTAGAA
TCCAGATTCCGTTTCTTGT-------------------------AT-------TTAAATT
AATG-----TTTTATTTCATAGTATGGAAATGCACTCATTTCCTCTGCATT----GACCC
AATC-----TATGATACTATCGGAGTGAAACAAGGGATCTAAAGAAGAATATAGGCTAGA
GAATGTTAGTAACAAGTAAACGCTTTGCTTTGTATGTC----AAAAGTCTCACATGAGAT
AAACAACAAAC-GCAAGGTCTGAGACAACCCAAAAAGCATTTGATCATGATCAACTTTGT
----AAGCCTACTTGGGGTTTGAGCATTTATCTGTAAGAACGGAATTCCTTGGAATGGGT
AGTTGCAACTCTGGAAAAGGGAGTCTAGTTTCAATACAGAGAACCCT----ATGTGGAGA
TAGACAACA-----TAT-TATA-GGGTTAATATATAAATTCTAGATCTAGTTAGTTCCCT
-ACT-AA-GTGAGAACTTTC-AAAATCAGAGAAACCCTGG-AATT-AAGAAAAATGGGCA
ATCCTGAGCCAACTCCCGC--TTTCCAAAAAAAAGGATAGGTGCAGAGACTCAATGGAAG
CTATTCTAACAAATGTCGTTGACTTCGCTGCATTGTT-----ATAAGAATTAATCCTCCG
GATGAAGAA-------------ATATGTATACGTACTGAAATACTATA-------CTGTA
TCGAATTAATGATGACCCGAATACATGG--------------AATAATTGTTGTGAATTG
ATTCCAAGTTGAAGAAAGAATCGAATATGAATTT---CATAAATTCATATT-TAAA-ATT
TACCCCGT-GTCTGATAGATCTTTTGAAGAACCGATCAATTGGATGAGAATGAAGATAGA
GTCCCATTCTACATGTCAATACCGACAAGAATGAAATTTATAGTAAGAGGAAAATCCGTC
GACTTTATAAATCGTGAGGGTTCAAGTCCCTCTATCCCCAAAAAATATCATTTGATTCT-
------------CTAACTAGTTATCCTCTTTTTCGTTAACGGTTCAAAATTGGTTCTCTT
CCTAATTTACTCTTCTTTCCATAAAGGTATCTGAGCATTAAAATCTTGTGATAGAAATGA
TAGATGTACAAATGACCAGCTTTGAGCA----AATG---AGTATTCAACTTTTTT-----
-------GAATGATTCACAAT------ACATATTATTTA-----TTGTACTAAAA-CTTA
CA-----TACAAAGTCTTCT----------------AGATCCAAGAAATTCTGAGGCCTA
GATAACACTTTGTAATATCCTTTCGCCTTT------TATTTAATTGACATAGAAACCTGT
TATCTAGTAACATGAGTAGATACTGAGACGCGAAAGGC
>QLMG3 L meyeri
TATAGAAAAG-------ATAGATCATAGATCTATCTAATCAATCATTTATCACTTGGGGA
AGGAACAATAGTATTTCATTGCTATAGGTA-----TGGATTATT------AAATTGAATA
AACCATGTGTTTGGATATTTTATTTTTCCTTCAACTCCACTAAATTGTAT---------T
TA----GTTGTTTAAC------ATAACACAAATAGTTGAAAGGAATTCTCCGAAACGACA
AATGGATTATGGGAGTGTGTGACTTGAACTATTGAGTAGGCCGTGTAGATATATGTCCTT
TTCTGCCACATTGCAATTCACAAACCAATGTGTCTTTGTTCCAACCATCTTATATATCTA
ATTCCTATACAGAGGATAGGCTGGTTCGCTTGAATAGAATTCTTTCTATGATCAGTTCCG
AATCATGTTATGCATGA-AAAGGCTCCGTAAGATCCAGTCGAATCAGTGATTTGTTAGAA
TCCAGATTCCGTTTCTTGT-------------------------AT-------TTAAATT
AATG-----TTTTATTTCATAGTATGGAAATGCACTCATTTCCTCTGCATT----GACCC
AATC-----TATGATACTATCGGAGTGAAACAAGGGATCTAAAGAAGAATATAGGCTAGA
GAATGTTAGTAACAAGTAAACGCTTTGCTTTGTATGTC----AAAAGTCTCACATGAGAT
AAACAACAAAC-GCAAGGTCTGAGACAACCCAAAAAGCATTTGATCATGATCAACTTTGT
----AAGCCTACTTGGGGTTTGAGCATTTATCTGTAAGAACGGAATTCCTTGGAATGGGT
AGTTGCAACTCTGGAAAAGGGAGTCTAGTTTCAATACAGAGAACCCT----ATGTGGAGA
TAGACAACA-----TAT-TATA-GGGTTAAGATATAAATTCTAGATCTAGTTAGTTCCCT
-ACT-AA-GTGAGAACTTTC-AAAATCAGAGAAACCCTGG-AATT-AAGAAAAATGGGCA
ATCCTGAGCCAACTCCCGC--TTTCCAAAAAAAAGGATAGGTGCAGAGACTCAATGGAAG
CTATTCTAACAAATGTCGTTGACTTCGCTGCATTGTT-----ATAAGAATTAATCCTCCG
GATGAAGAA-------------ATATGTATACGTACTGAAATACTATA-------CTGTA
TCGAATTAATGATGACCCGAATACATGG--------------AATAATTGTTGTGAATTG
ATTCCAAGTTGAAGAAAGAATCGAATATGAATTTATG---AAATTCATATT-TAAA-ATT
TACCCCGT-GTCTGATAGATCTTTTGAAGAACCGATCAATTGGATGAGAATGAAGATAGA
GTCCCATTCTACATGTCAATACCGACAAGAATGAAATTTATAGTAAGAGGAAAATCCGTC
GACTTTATAAATCGTGAGGGTTCAAGTCCCTCTATCCCCAAAAAATATCATTTGATTCT-
------------CTAACTAGTTATCCTCTTTTTCGTTAACGGTTCAAAATTGGTTCTCTT
CCTAATTTACTCTTCTTTCCATAAAGGTATCTGAGCATTAAAATCTTGTGATAGAAATGA
TAGATGTACAAATGACCAGCTTTGAGCA----AATG---AGTATTCAACTTTTTT-----
-------GAATGATTCACAAT------ACATATTATTTA-----TTGTACTAAAA-CTTA
CA-----TACAAAGTCTTCT----------------AGATCCAAGAAATTCTGAGGCCTA
GATAACACTTTGTAATATCCTTTCGCCTTT------TATTTAATTGACATAGAAACCTGT
TATCTAGTAACATGAGTAGATACTGAGACGCGAAAGGC
>QLMG4 L meyeri
TATAGAAAAG-------ATAGATCATAGATCTATCTAATCAATCATTTATCACTTGGGGA
AGGAACAATAGTATTTCATTGCTATAGGTA-----TGGATTATT------AAATTGAATA
AACCATGTGTTTGGATATTTTATTTTTCCTTCAACTCCACTAAATTGTAT---------T
TA----GTTGTTTAAC------ATAACACAAATAGTTGAAAGGAATTCTCCGAAACGACA
AATGGATTATGGGAGTGTGTGACTTGAACTATTGATTAGGCCGTGTAGATATATGTCCTT
TTCTGCCACATTGCAATTCACAAACCAATGTGTCTTTGTTCCAACCATCTTATATATCTA
ATTCCTATACAGAGGATAGGCTGGTTCGCTTGAATAGAATTCTTTCTATGATCAGTTCCG
AATCATGTTATGCATGA-AAAGGCTCCGTAAGATCCAGTCGAATCAGTGATTTGTTAGAA
TCCAGATTCCGTTTCTTGT-------------------------AT-------TTAAATT
AATG-----TTTTATTTCATAGTATGGAAATGCACTCATTTCCTCTGCATT----GACCC
AATC-----TATGATACTATCGGAGTGAAACAAGGGATCTAAAGAAGAATATAGGCTAGA
GAATGTTAGTAACAAGTAAACGCTTTGCTTTGTATGTC----AAAAGTCTCACATGAGAT
AAACAACAAAC-GCAAGGTCTGAGACAACCCAAAAAGCATTTGATCATGATCAACTTTGT
----AAGCCTACTTGGGGTTTGAGCATTTATCTGTAAGAACGGAATTCCTTGGAATGGGT
AGTTGCAACTCTGGAAAAGGGAGTCTAGTTTCAATACAGAGAACCCT----ATGTGGAGA
TAGACAACA-----TAT-TATA-GGGTTAAGATATAAATTCTAGATCTAGTTAGTTCCCT
-ACT-AA-GTGAGAACTTTC-AAAATCAGAGAAACCCTGG-AATT-AAGAAAAATGGGCA
ATCCTGAGCCAACTCCCGC--TTTCCAAAAAAAAGGATAGGTGCAGAGACTCAATGGAAG
CTATTCTAACAAATGTCGTTGACTTCGCTGCATTGTT-----ATAAGAATTAATCCTCCG
GATGAAGAA-------------ATATGTATACGTACTGAAATACTATA-------CTGTA
TCGAATTAATGATGACCCGAATACATGG--------------AATAATTGTTGTGAATTG
ATTCCAAGTTGAAGAAAGAATCGAATATGAATTTATG---AAATTCATATT-TAAA-ATT
TACCCCGT-GTCTGATAGATCTTTTGAAGAACCGATCAATTGGATGAGAATGAAGATAGA
GTCCCATTCTACATGTCAATACCGACAAGAATGAAATTTATAGTAAGAGGAAAATCCGTC
GACTTTATAAATCGTGAGGGTTCAAGTCCCTCTATCCCCAAAAAATATCATTTGATTCT-
------------CTAACTAGTTATCCTCTTTTTCGTTAACGGTTCAAAATTGGTTCTCTT
CCTAATTTACTCTTCTTTCCATAAAGGTATCTGAGCATTAAAATCTTGTGATAGAAATGA
TAGATGTACAAATGACCAGCTTTGAGCA----AATG---AGTATTCAACTTTTTT-----
-------GAATGATTCACAAT------ACATATTATTTA-----TTGTACTAAAA-CTTA
CA-----TACAAAGTCTTCT----------------AGATCCAAGAAATTCTGAGGCCTA
GATAACACTTTGTAATATCCTTTCGCCTTT------TATTTAATTGACATAGAAACCTGT
TATCTAGTAACATGAGTAGATACTGAGACGCGAAAGGC
>QLN1 L nudum
TATAGAAAAG-------ATAGATCATAGATCTATCTAATCAATTATTTCTCACTTGGGGA
AGGAACAATAGTATTTCATTGCTATAGGTA-----TGGATTATT------AAATGGAATA
AACCATGTATTTGGATATTTTAGTTTTCCTTCAACTCCACTAAATTGTAT---------T
TA----GTTGTTTAAC------ATAACACAAATAGTTGAAAGGAATTCTCCGAAACGACA
AATGGATTATGGGAGTGTGTGACTTGAACTATTGATTAGGCCGTGTAGATATATGTCCTT
TTCTGCCACATTGCAATTCACAAACCAATGTGTCTTTGTTCCAACCATCTTATATATCTA
AGTCCTATACAGAGGATAGGCTGGTTCGCTTGAATAGAATTCTTTCTATGATCAGTTCCG
AATCATGTTATGCATGATAAAGGCTCCGTAAGATCCAGTCGAATCGGTGATTTGTTAGAA
TCCAGATTCCGTTTCTTTT-------------------------AT-------TTAAATT
AATG-----TTTTATTTCATAGTATGGAAATGCACTCATTTCCTCTGCATT----CACCC
AATC-----TACGATACTATCGGAGTGAAACAAGGGATCTAAAGAAGAATATAGGCTAGA
GAATGTTAGTAACAAGGAAATGCTTTGCTTCGTATGTA----AAAAGTCTCACATGAGAT
AAACAACAAGC-GCAAGGTCTGAGACAACCCAAAAAGCATTTGATCACGATCAATTTTGT
----AAGCCTACTTGGGGTTTGAGCATTTATCTGTAAGAACGGAATTCCTTGGAATGGGT
AGTTGCAACTCTGGAAAAGGGAGTCTAGTTTCAATATAGAGAACCCT----ATGTGGAGA
TAGACAACA-----TAT-TATA-GGGTTAAGATATAAATTCTAGATCTAGTTAGTTCCCT
-ACT-AA-GTGAGAACTTTC-AAAATCAGAGAAACCCTGG-AATT-AAGAAAAATGGGCA
ATCCTGAGCCAACTCCCGC--TTTCCAAAAAAAAGGATAGGTGCAGAGACTCAATGGAAG
CTATTCTAACAAATGTCGTTGACTTCGTTGCATTGTT-----ATAAGGATTACTCCTCCG
GATGAAGAAGAAACGTATATACATATGTATACGTACTGAAATACTATA-------CTGTA
TCGAATTAATGATGACCCGAATACATGG--------------AATAATTGTTGTGAATTG
ATTCCAAGTTGAAGAAAGAATCGAATATGAATTT---CATAAATTCAAATT-TAAA-AAT
TACCCCGT-GTCTGATAGATCTTTTGAAGAACCGATCAATTGGATGAGAATGAAGATAGA
GTCCCATTCTACATGTCAATACCGACAAGAATGAAATTTATAGTAAGAGGAAAATCCGTC
GACTTTATAAATCGTGAGGGTTCAAGTCCCTCTATCCCCAAAAAAGCTCATTTGATTCT-
------------CTAACTAGTTATCTTCTTTTTCGTTAACGGTTCAAAATGGATTCTCCT
CCTAATTTACTCTTCTTTCCATAAAGGTATCTGAGCATAAAAGTCTTTTGATAGAAATGA
TAGATGTACAAATGACCAGCTTTGAGCA----AATG---AGTATTCAACTTTTTT-----
-------GAATGATTCACAAT---------------------------------------
--------------------------------------ATCCAAGAAATTCTGAGGCCTA
AATAACACTTTGTAATATCCTTTCGCCTTT------TATTTAATTGACATAGAAACCTGT
TATCTAATAACATGAGTAGATACTGCGGCGCGAAAGGC
>QLP3 L perfoliatum
TATAGAAAAG-------ATAGATCGTAGATCTATCTAATCAATCATTTCTCACTTGGGGA
AGGAACAATAGTATTTCATTGCTATAGGTA-----TGGATTATT------CAATTGAATA
AACCATGTATTTGGATATTTTAGTTTTCCTTCAACTCCACTAAATTGTAT---------T
TA----GTTATTTAAC------ATAACACAAATAGTTGAAAGGAATTCTCCGAAACGACA
AATGGATTATGGGAGTGTGTGACTTGAACTATTGATTAGGCCTTGTAGATTTATGTCCTT
TTCTGCCACATTGCAATTCACAAACCAATGTGTCTTTGTTCCAACCATCTTATATATCTA
AGTCCCATACAGAGGATAGGCTGGTTCGCTTGAATAGAATTCTTTCTATGATCAGTTCCG
AATCATGCTATGCATGA-AAAGGCTCCGTAAGATCCAGTCGAATCAGTGATTTGTTAGAA
TCCAGATTCCGTTTCTTTT-------------------------AT-------TTAAATG
AATA-----TTTTATTTCATAGTATGGAAATGCACTCATTTCCTCTGCATT----GACCC
AATC-----TACGATACTATCGGAGTGAAACAAGGGATCTAAAGAAGAATATAGGCTAGA
GAATATTAGTAACAAGGAAACACTTTGCTTCGTATGTC--------ATCTCACATGAGAT
AAACAACAAGC-GCAAGGTCTGAGACAACCCAAAAAGCATTTGATCACGATCAATTTTGT
----AAGCCTACTTGGGGTTTGAGCATTTATCTGTAAGAACGGAATTCCTTGGAATGGGT
AGTTGCAACTCTGAAAAAGGGAGTCTAGTTTCAATACAGAGAACCCT----ATGTGGAGA
TAGACAACA-----TAT-TATA-GGGTTAAGATATAAATTCTAGATCTAGTTAGTTCCCT
-ACT-AA-GTGAGAACTTTC-AAAATCAGAGAAACCCTGG-AATT-AAGAAAAATGGGCA
ATCCTGAGCCAACTCCCGC--TTTCCAAAAAAAAGGATAGGTGCAGAGACTCAATGGAAG
CTATTCTAACAAATGTCGTTGACTTCGTTGCATTGTTATAAGATAAGAATTTATCCTCCG
GATGAAGAAGAAACGTATATACATATGTATACGTACTGAAATACTATG-------CTGTA
TCGAATTAATGATGACCCGAATACATGG--------------AATAATTCTTGTGAATTG
ATTCCAAGTTGAAGAAAGAATCGAATATGAATTT---CATAAATTCAAATT-TCAA-ATT
TACCCCGT-GTCTGATAGATCTTTTGACGAACCAATCAATTGGATGAGAATGAAGATAGA
GTCCCATTCTACATGTCAATACCGACAAGAATGAAATTTATAGTAAGAGGAAAATCCGTC
GACTTTATAAATCGTGAGGGTTCAAGTCCCTCTATCCCCAAAAAAGCTCATTTTATTCT-
------------CTAACTAGTTATCCTCTTTTTCGTTAACGGTTCAAAATGGGTTCTCTT
CCTAATTTACTCTTCTTTCTATAAAGGTATCTGAGCATAAAAGTCTTGTGATAGAAATGA
TAGATGTACAAATGACCAGCTTTGAGCA----AATG---AGTATTCAACTTTTTT-----
-------GAATGATTCACAAT------ACATATTCTTTA-----TTGTACTAAAA-CTTA
CA-----TACAAAATCTTCT----------------AGATCCAAGAAATTATGAGGCCTA
GATAACACTTTGTAGTATACTTTCGCCTTT------TATTTAATTGACATAGAAACCTGT
TATCTAATAACATGAGTAGATACTGCGGCGCGAAAGGC
>QLR2 L reniforme
TATAGAAAAG-------ATAGATCGTAGATCTATCTAATCAATCATTTCTCACTTGGGGA
AGGAACAATAGTATTTCATTGCTATAGGTA-----TGGATTATT------CAATTGAATA
AACCATGTATTTGGATATTTTAGTTTTCCTTCAACTCCACTAAATTGTAT---------T
TA----GTTATTTAAC------ATAACACAAATAGTTGAAAGGAATTCTCCGAAACGACA
AATGGATTATGGGAGTGTGTGACTTGAACTATTGATTAGGCCTTGTAGATTTATGTCCTT
TTCTGCCACATTGCAATTCACAAACCAATGTGTCTTTGTTCCAACCATCTTATATATCTA
AGTCCCATACAGAGGATAGGCTGGTTCGCTTGAATAGAATTCTTTCTATGATCAGTTCCG
AATCATGCTATGCATGA-AAAGGCTCCGTAAGATCCAGTCGAATCAGTGATTTGTTAGAA
TCCAGATTCCATTTCTTTT-------------------------AT-------TTAAATG
AATA-----TTTTATTTCATAGTATGGAAATGCACTCATTTCCTCTGCATT----GACCC
AATC-----TACAATACTATCGGAGTGAAACAAGGGATCTAAAGAAGAATATAGGCTAGA
GAATATTAGTAACAAGGAAACACTTTGCTTCGTATGTC--------ATCTCACATGAGAT
AAACAACAAGC-GCAAGGTCTGAGACAACCCAAAAAGCATTTGATCACGATCAATTTTGT
----AAGCCTACTTGGGGTTTGAGCATTTATCTGTAAGAACGGAATTCCTTGGAATGGGT
AGTTGCAACTCTGGAAAAGGGAGTCTAGTTTCAATACAGAGAACCCT----ATGTGGAGA
TAGACAACA-----TAT-TATA-GGGTTAAGATATAAATTCTAGATCTAGTTAGTTCCCT
-ACT-AA-GTGAGAACTTTC-AAAATCAGAGAAACCCTGG-AATT-AAGAAAAATGGGCA
ATCCTGAGCCAACTCCCGC--TTTCCAAAAAAAAGGATAGGTGCAGAGACTCAATGGAAG
CTATTCTAACAAATGTCGTTGACTTCGTTGCATTGTT-----ATAAGAATTAATCCTCCG
GATGAAGAAGAAACGTATATACATATGTATACGTACTGAAATACTATG-------CTGTA
TCGAATTAATGATGACCCGAATACATGG--------------AATAATTCTTGTGAATTG
ATTCCAAGTTGAAGAAAGAATCGAATATGAATTT---CATAAATTCAAATT-TAAA-ATT
TACCCCGT-GTCTGATAGATCTTTTGACGAACCAATCAATTGGATGAGAATGAAGATAGA
GTCCCATTCTACATGTCAATACCGACAAGAATGAAATTTATAGTAAGAGGAAAATCCGTC
GACTTTATAAATCGTGAGGGTTCAAGTCCCTCTATCCCCAAAAAAGCTCATTTTATTCT-
------------CTAACTAGTTATCCTCTTTTTCGTTAACGGTTCAAAATGGGTTCTCTT
CCTAATTTACTCTTCTTTCTATAAAGGTATCTGAGCATAAAAGTCTTGTGATAGAAATGA
TAGATGTACAAATGACCAGCTTTGAGCA----AATG---AGTATTCAACTTTTTT-----
-------GAATGATTCACAAT------ACATATTCTTTA-----TTGTACTAAAA-CTTA
CA-----TACAAAATCTTCT----------------AGATCCAAGAAATTATGAGGCCTA
GATAACACTTTGTAATATACTTTCGCCTTT------TATTTAATTGACATAGAAACCTGT
TATCTAATAACATGAGTAGATACTGCGGCGCGAAAGGC
>QLS4 L suffruticosum
TATAGAAAAG-------ATAGATCATAGATCTATCTAATCAATCATTTATCACTTGGGGA
AGGAACAATAGTATTTCATTGCTATAGGTA-----TGGATTATT------AAATTGAATA
AACCATGTATTTGGATATTTTATTTTTCCTTCAACTCCACTAAATTGTAT---------T
TA----GTTGTTTAAC------ATAACACAAATAGTTGAAAGGAATTCTCCGAAACGACA
AATGGATTATGGGAGTGTGTGACTTGAACTATTGATTAGGCCGTGTAGATATATGTCCTT
TTCTGCCACATTGCAATTCACAAACCAATGTGTCTTTGTTCCAACCATCTTATATATCTA
ATTCCTATACAGAGGATAGGCTGGTTCGCTTGAATAGAATTCTTTCTATGATCAGTTCCG
AATCATGTTATGCATGA-AAAGGCTCCGTAAGATCCAGTCGAATCAGTGATTTGTTAGAA
TCCAGATTCCGTTTCTTGT-------------------------AT-------TTAAATT
AATGTTTTATGTTATTTCATAGTATGGAAATGCACTCATTTCCTCTGCATT----GACCC
AATC-----TATGATACTATCGGAGTGAAACAAGGGATCTAAAGAAGAATATAGGCTAGA
GAATGTTAGTAACAAGGAAACGCTTTGCTTTGTATGTC----AAAAGTCTCACATGAGAT
AAACAACAAAC-GCAAGGTCTGAGACAACCCAAAAAGCATTTGATCATGATCAACTTTGT
----AAGCCTACTTGGGGTTTGAGCATTTATCTGTAAGAACGGAATTCCTTGGAATGGGT
AGTTGCAACTCTGGAAAAGGGAGTCTAGTTTCAATACAGAGAACCCT----ATGTGGAGA
TAGACAAC----------TATA-GGGTTAAGATATAAATTCAAGATCTAGTTAGTTCCCT
-ACT-AA-GTGAGAACTTTC-AAAATCAGAGAAACCCTGG-AATT-AAGAAAAATGGGCA
ATCCTGAGCCAACTCCCGC--TTTCCAAAAAAAAGGATAGGTGCAGAGACTCAATGGAAG
CTATTCTAACAAATGTCGTTGACTTCGTTGTATTGTT-----ATAAGAATTAATCCTCCG
GATGAAGAA-------------ATATGTATACGTACTGAAATACTATA-------CTGTA
TCGAATTAATGATGACCCGAATACATGG--------------AATAATTGTTGTGAATTG
ATTCCAAGTTGAAGAAAGAATCGAATATGAATTT---CATAAATTCATATTTTTAA-AT-
----CCGT-GTCTGATCGATCTTTTGAAGAACCGATCAATTGGATGAGAATGAAGATAGA
GTCCCATTCTACATGTCAATACCGACAAGAATGAAATTTATAGTAAGAGGAAAATCCGTC
GACTTTATAAATCGTGAGGGTTCAAGTCCCTCTATCCCCAAAAAAGAGCATTTGATTCT-
------------CTAACTAGTTATCCTCTTTTTCGTTAACGGTTCAAAATTGGTTCTCTT
CCTAATTTACTCTTCTTTCCATAAAGGTATCTGAGCATGCAAGTCTTGTGATAGAAATGA
TAGATGTACAAATGACCAGCTTTGAGCA----AATG---AGTATTCAACTTTTTT-----
-------GAATGATTCACAAT------ACATATTATTTA-----TTGTACTAAAA-CTTA
CA-----TACAAAGTCTTCT----------------AGATCCAAGAAATTCTGAGGCCTA
GATACCACTTTGTAATATCCTTTCGCCTTT------TATTTAATTGACATAGAAACCTGT
TATCTAGTAACATGAGTAGATACTGCGACGCGAAAGGC
>QLSO1 L sogdianum
TATAGAAAAG-------ATAGATCATAGATCTATCTAATCAATCATTTATCACTTGGGGA
AGGAACAATAGTATTTCATTGCTATAGGTA-----TGGATTATT------AAATTGAATA
AACCATGTATTTGGATATTTTCGTTTTCCTTCAACTCCACTAAATTGTAT---------T
TA----GTTGTTTAAC------ATAACACAAATAGTTGAAAGGAATTCTCCGAAACGACA
AATGGATTATGGGAGTGTGTGACTTGAACTATTGATTAGGCCGTGTAGATATATGTCCTT
TTCTGCCACATTGCAATTCACAAACCAATGTGTCTTTGTTCCAACCATCTTATATATCTA
AGTCCTATACAGAGGATAGGCTGGTTCGCTTGAATAGAATTCTTTCTATGATCAGTTCCG
AATCATGTTATGCATGA-AAAGGCTCCGTAAGATCCAGTCGAATCAGTGATTTGTTAGAA
TCCAGATTCCGTTTCTTTT-------------------------AT-------TTAAATT
AATG-----TTTTATTTCATAGTATGGAAATGCACTCATTTCCTCTGCATT----GACCC
AATC-----TACGATACTATCGGAGTGAAACAAGGGATCTAAAGAAGAATATAGGCTAGA
GAATGTTAGTAACAAGGAAACGCTTTGCTTCGTATGTC----AAAAGTCTCACATGAGAT
AAACAACAAGT-GCAAGGTCTGAGACAACCCAAAAAGCATTTGATCATGATCAATTTTGT
----AAGCCTACTTGGGGTTTGAGCATTTATCTGTAAGAACGGAATTCCTTGGAATGGGT
AGTTGCAACTCTGGAAAAGGGAGTCTAGTTTCAATACAGAGAACCCT----ATGTGGAGA
TAGACAACA-----TAT-TATA-GGGTTAAGATATAAATTCTAGAGCTAGTTAGTTCCCT
-ACT-AA-GTGAGAACTTTC-AAAATCAGAGAAACCCTGG-AATT-AAGAAAAATGGGCA
ATCCTGAGCCAACTCCCGC--TTTCCAAAAAAAGGGATAGGTGCAGAGACTCAATGGAAG
CTATTCTAACAAATGTCGTTGACTTCGTTGCATTGTT-----ATAAGAATTAATCCTCCG
GATGAAGAAGAAACATATATACATATGTATACGTACTGAAATACTATA-------CTGTA
TCGAATTAATGATGACCCGAATACATGG--------------AATAATTGTTGTGAATTG
ATTTCAAGTTGAAGAAAGAATCGAATATGAATTT---CATCAATTCAAATT-TAAA-ATT
TACCCCGT-GTCTGATAGATCTTTTGAAGAACCGATCAATTGGATGAGAATGAAGATAGA
GTCCCATTCTACATGTCAATACCGACAAGAATGAAATTTATAGTAAGAGGAAAATCCGTC
GACTTTATAAATCGTGAGGGTTCAAGTCCCTCTATCCCCAAAAAAGCTCATTTGATTCT-
------------CTAACTAGTTATCCTCTTTTTCGTTAACGGTTCAAAATTGGTTCTCTT
CCTAATTTACTCTTCTTTCCATAAAGGTATCTGAGCATAAAAGTCTTGTGATAGAAATCA
TAGATGTACAAATGACCAGCTTTGAGCA----AATG---AGTATTCAACTTTTTT-----
-------GAATGATTCACAAT------ACATATTCTTTA-----TTGTACTAAAA-CTTA
CA-----TACAAAGTCTTCT----------------AGATCCAAGAAATTCTGAGGCCTA
GATAACACTTTGTAATATCCTTTCGCCTTT------TATTTAATTGACATAGAAACCTGT
TATCTAGTAACATGAGTAGATACTGCGGCGCGAAAGGC
>3 L failachicum
TATAGAAAAG-------ATAGATCATAGATCTATCTAATCAATCATTTATCACTTGGGGA
AGGAACAATAGTATTTCATTGCTATAGGTA-----TGGATTATT------AAATTGAATA
AACCATGTATTTGGATATTTTATTTTTCCTTCAACTCCACTAAATTGTAT---------T
TA----GTTGTTTAAC------ATAACACAAATAGTTGAAAGGAATTCTCCGAAACGACA
AATGGATTATGGGAGTGTGTGACTTGAACTATTGATTAGGCCGTGTAGATATATGTCCTT
TTCTGCCACATTGCAATTCACAAACCAATGTGTCTTTGTTCCAACCATCTTATATATCTA
ATTCCTATACAGAGGATAGGCTGGTTCGCTTGAATAGAATTCTTTCTATGATCAGTTCCG
AATCATGTTATGCATGA-AAAGGCTCCGTAAGATCCAGTCGAATCAGTGATTTGTTAGAA
TCCAGATTCCGTTTCTTGT-------------------------AT-------TTAAATT
AATGTTTTATGTTATTTCATAGTATGGAAATGCACTCATTTCCTCTGCATT----GACCC
AATC-----TATGATACTATCGGAGTGAAACAAGGGATCTAAAGAAGAATATAGGCTAGA
GAATGTTAGTAACAAGGAAACGCTTTGCTTTGTATGTC----AAAAGTCTCACATGAGAT
AAACAACAAAC-GCAAGGTCTGAGACAACCCAAAAAGCATTTGATCATGATCAACTTTGT
----AAGCCTACTTGGGGTTTGAGCATTTATCTGTAAGAACGGAATTCCTTGGAATGGGT
AGTTGCAACTCTGGAAAAGGGAGTCTAGTTTCAATACAGAGAACCCT----ATGTGGAGA
TAGACAAC----------TATA-GGGTTAAGATATAAATTCAAGATCTAGTTAGTTCCCT
-ACTTAA-GTGAGAACTTTC-AAAATCAGAGAAACCCTGG-AATT-AAGAAAAAAGGGCA
ATCCTGAGCCAACTCCCGC--TTTCCAAAAAAAAGGATAGGTGCAGAGACTCAATGGAAG
CTATTCTAACAAATGTCGTTGACTTCGTTGTATTGTT-----ATAAGAATTAATCCTCCG
GATGAAGAA-------------ATATGTATACGTACTGAAATACTATA-------CTGTA
TCGAATTAATGATGACCCGAATACATGG--------------AATAATTGTTGTGAATTG
ATTCCAAGTTGAAGAAAGAATCGAATATGAATTT---CATAAATTCATATT-TTAA-ATT
GACCCCGT-GTCTGATCGATCTTTTGAAGAACCGATCAATTGGATGAGAATGAAGATAGA
GTCCCATTCTACATGTCAATACCGACAAGAATGAAATTTATAGTAAGAGGAAAATCCGTC
GACTTTATAAATCGTGAGGGTTCAAGTCCCTCTATCCCCAAAAAAGATCATTTGATTCT-
------------CTAACTAGTTATCCTCTTTTTCGTTAACGGTTCAAAATTGGTTCTCTT
CCTAATTTACTCTTCTTTCCATAAAGGTATCTGAGCATGCAAGTCTTGTGATAGAAATGA
TAAATGTACAAATGACCAGCTTTGAGCA----AATG---AGTATTCAACTTTTTT-----
-------AAATGATTCACAAT------ACATATTATTTA-----TTGTACTAAAA-CTTG
CA-----TACAAAGTCTTCT----------------AGATCCAAGAAATTCTGAGGCCTA
GATACCACTTTGTAATATCCTTTCGCCTTT------TATTTAATTGACATAGAAACCTGT
TATCTAGTAACATGAGTAGATACTGCGACGCGAAAGGC
>5 L suffruticosum
TATAGAAAAG-------ATAGATCATAGATCTATCTAATCAATCATTTATCACTTGGGGA
AGGAACAATAGTATTTCATTGCTATAGGTA-----TGGATTATT------AAATTGAATA
AACCATGTATTTGGATATTTTATTTTTCCTTCAACTCCACTAAATTGTAT---------T
TA----GTTGTTTAAC------ATAACACAAATAGTTGAAAGGAATTCTCCGAAACGACA
AATGGATTATGGGAGTGTGTGACTTGAACTATTGATTAGGCCGTGTAGATATATGTCCTT
TTCTGCCACATTGCAATTCACAAACCAATGTGTCTTTGTTCCAACCATCTTATATATCTA
ATTCCTATACAGAGGATAGGCTGGTTCGCTTGAATAGAATTCTTTCTATGATCAGTTCCG
AATCATGTTATGCATGA-AAAGGCTCCGTAAGATCCAGTCGAATCAGTGATTTGTTAGAA
TCCAGATTCCGTTTCTTGT-------------------------AT-------TTAAATT
AATGTTTTATGTTATTTCATAGTATGGAAATGCACTCATTTCCTCTGCATT----GACCC
AATC-----TATGATACTATCGGAGTGAAACAAGGGATCTAAAGAAGAATATAGGCTAGA
GAATGTTAGTAACAAGGAAACGCTTTGCTTTGTATGTC----AAAAGTCTCACATGAGAT
AAACAACAAAC-GCAAGGTCTGAGACAACCCAAAAAGCATTTGATCATGATCAACTTTGT
----AAGCCTACTTGGGGTTTGAGCATTTATCTGTAAGAACGGAATTCCTTGGAATGGGT
AGTTGCAACTCTGGAAAAGGGAGTCTAGTTTCAATACAGAGAACCCT----ATGTGGAGA
TAGACAAC----------TATA-GGGTTAAGATATAAATTCAAGATCTAGTTAGTTCCCT
-ACT-AA-GTGAGAACTTTC-AAAATCAGAGAAACCCTGG-AATT-AAGAAAAATGGGCA
ATCCTGAGCCAACTCCCGC--TTTCCAAAAAAAAGGATAGGTGCAGAGACTCAATGGAAG
CTATTCTAACAAATGTCGTTGACTTCGTTGTATTGTT-----ATAAGAATTAATCCTCCG
GATGAAGAA-------------ATATGTATACGTACTGAAATACTATA-------CTGTA
TCGAATTAATGATGACCCGAATACATGG--------------AATAATTGTTGTGAATTG
ATTCCAAGTTGAAGAAAGAATCGAATAGGAATTT---CATAAATTCATATTTTTAA-ATT
GACCCCGT-GTCTGATCGATCTTTTGAAGAACCGATCAATTGGATGAGAATGAAGATAGA
GTCCCATTCTACATGTCAATACCGACAAGAATGAAATTTATAGTAAGAGGAAAATCCGTC
GACTTTATAAATCGTGAGGGTTCAAGTCCCTCTATCCCCAAAAAAGATCATTTGATTCT-
------------CTAACTAGTTATCCTCTTTTTCGTTAACGGTTCAAAATTGGTTCTCTT
CCTAATTTACTCTTCTTTCCATAAAGGTATCTGAGCATGCAAGTCTTGTGATAGAAATGA
TAGATGTACAAATGACCAGCTTTGAGCA----AATG---AGTATTCAACTTTTTT-----
-------GAATGATTCACAAT------ACATATTATTTA-----TTGTACTAAAA-CTTA
CA-----TACAAAGTCTTCT----------------AGATCCAAGAAATTCTGAGGCCTA
GATACCACTTTGTAATATCCTTTCGCCTTT------TATTTAATTGACATAGAAACCTGT
TATCTAGTAACATGAGTAGATACTGCGACGCGAAAGGC
>9 L otolepis
TATAGAAAAG-------ATAGATCATAGATCTATCTAATCAATCATTTCTCACTTGGGGA
AGGAACAATAGTATTTCATTGCTATAGGTA-----TGGATTATT------CAATTGAATA
AACCATGTATTTGGATATTTTAGTTTTCCTTCAACTCCACTAAATTGTAT---------T
TA----GTTATTTAAC------ATAACACAAATAGTTGAAAGGAATTCTCCGAAACGACA
AATGGATTATGGGAGTGTGTGACTTGAACTATTGATTAGGCCGCGTAGATTTATGTCCTT
TTCTGCCACATTGCAATTCACAAACCAATGTGTCTTTGTTCCAACCATCTTATATATCTA
AGTCCCATACAGAGGATAGGCTGGTTCGCTTGAATAGAATTCTTTCTATGATCAGTTCCG
AATCATGCTATGCATGA-AAAGGCTCCGTAAGATCCAGTCGAATCAGTGATTTGTTAGAA
TCCAGATTCCGTTTCTTTT-------------------------AT-------TTAAATG
AATA-----TTTTATTTCATAGTATGGAAATGCACTCATTTCCTCTGCATT----GACCC
AATC-----TACGATACTATCGGAGTGAAACAAGGGATCTAAAGAAGAATATAGGCTAGA
GAATGTTAGTAACAAGGAAACACTTTGCTTCGTATGTC--------ATCTCACATGAGAT
AAACAACAAGC-GCAAGGTCTGAGACAACCCAAAAAGCATTTGATCACGATCAATTTTGT
----AAGCCTACTTGGGGTTTGAGCATTTATCTGTAAGAACGGAATTCCTTGGAATGGGT
AGTTGCAACTCTGGAAAAGGGAGTCTAGTTTCAATACAGAGAACCCT----ATGTGGAGA
TAGACAACA-----TAT-TATA-GGGTTAAGATATAAATTCTAGATCTAGTTAGTTCCCT
-ACT-AA-GTGAGAACTTTC-AAAATCAGAGAAACCCTGG-AATT-AAGAAAAATGGGCA
ATCCTGAGCCAACTCCCGC--TTTCCAAAAAAAAGGATAGGTGCAGAGACTCAATGGAAG
CTATTCTAACAAATGTCGTTGACTTCGTTGCATTGTT-----ATAAGAATTAATCCTCCG
GATGAAGAAGAAACGTATATACATATGTATACGTACTGAAATACTATG-------CTGTA
TCGAATTAATGATGACCCGAATACATGG--------------AATAATTGTTGTGAATTG
ATTCCAAGTTGAAGAAAGAATCGAATATGAATTT---CATAAATTAAAATT-TAA-----
---CCCGT-GTCTGATAGATCTTTTGACGAACCAATCAATTGGATGAGAATGAAGATAGA
GTCCCATTCTACATGTCAATACCGACAAGAATGAAATTTATAGTAAGAGGAAAATCCGTC
GACTTTATAAATCGTGAGGGTTCAAGTCCCTCTATCCCCAAAAAAGCTCATTTTATTCT-
------------CTAACTAGTTATCCTCTTTTTCGTTAACGGTTCAAAATGGGTTCTCTT
CCTAATTTACTCTTCTTTCTATAAAGGTATCTGAGCATAAAAGTCTTGTGATAGAAATGA
TAGATGTACAAATGACCAGCTTTGAGCA----AATG---AGTATTCAACTTTTTT-----
-------GAATGATTCACAAT------ACATATTCTTTA-----TTGTACTAAAA-CTTA
CA-----TACAAAATCTTCT----------------AGATCCAAGAAATTATGAGGCCTA
GATAACACTTTGTAATATACTTTCGCCTTT------TATTTAATTGACATAGAAACCTGT
TATCTAATAACATGAGTAGATACTGCGGCGCGAAAGGC
